# Supplementary material for: Data-independent acquisition mass spectrometry identification of extracellular vesicle biomarkers for gastric adenocarcinoma
Source: Front Oncol. 2022 Nov 24;12:1051450. doi: 10.3389/fonc.2022.1051450 (PMC9731329; doi:10.3389/fonc.2022.1051450)
Supplement: Supplementary Figure 1 — Proteome data assessment of the two cohort. (A) Venn diagram of identified proteins in training cohort (cohort 1) and testing cohort (cohort 2). (B) Venn diagram of the identified proteins with the Vesiclepedia database. (C) Gene ontology analysis of shared EV proteins between training cohort and testing cohort. [file DataSheet_1.zip › STable1_GCexo_25vs19_age_matched_diffPro.xlsx]

## Sheet: 201801_GCexo_25vs19_age_matched
Table S1: Differentially expressed proteins in EV samples from age-matched 25 GAC cases versus 19 healthy controls
Protein.Gene	Precursor.Charge	UQ.X1u_H11	UQ.X1u_H13	UQ.X1u_H14	UQ.X1u_H21	UQ.X1u_H22	UQ.X1u_H23	UQ.X1u_H24	UQ.X1u_H25	UQ.X1u_H26	UQ.X1u_H27	UQ.X1u_H28	UQ.X1u_H29	UQ.X1u_H30	UQ.X1u_H31	UQ.X1u_H32	UQ.X1u_H33	UQ.X1u_H34	UQ.X1u_H35	UQ.X1u_H36	UQ.X1u_A22674	UQ.X1u_A22709	UQ.X1u_A24225	UQ.X1u_A27628	UQ.X1u_A29417	UQ.X1u_A31551	UQ.X1u_A32334	UQ.X1u_A34096	UQ.X1u_A35143	UQ.X1u_A35622	UQ.X1u_A35819	UQ.X1u_A36039	UQ.X2u_A08865	UQ.X2u_A13822	UQ.X2u_A15640	UQ.X2u_A15951	UQ.X2u_A16028	UQ.X2u_A16811	UQ.X2u_A18367	UQ.X2u_A18423	UQ.X2u_A20796	UQ.X2u_A23011	UQ.X2u_A29167	UQ.X2u_A29969	UQ.X2u_A32548	group1_mean	group1_sd	group2_mean	group2_sd
ECM1	2	164181	178110	72254.1	446824	296747	268673	45128.2	353332	352478	619482	212404	138644	247209	299595	176535	120365	96512.5	216353	159824	4652.34	39422	7179.1	61171.6	37040.5	86368.7	7072.23	17445.5	128651	2707.48	13361.2	4246.6	52279.2	26742	226145	33657.2	44546.9	3800	60323.9	73036.3	2845.71	4820.43	31040.6	9703.77	395083	234982	139859	54933.7	86540.3
HP	4	1.48978e+10	2.54132e+10	1.6469e+10	1.13977e+10	2.67309e+10	9.26601e+09	1.36847e+10	2.62574e+10	1.34514e+10	1.09659e+10	1.38009e+10	6.10896e+09	1.09891e+10	1.05813e+10	5.26218e+10	7.70067e+09	6.53812e+09	4.3032e+09	1.12116e+10	5.59957e+10	7.31381e+10	3.06707e+10	8.37474e+09	1.44491e+11	4.74044e+10	4.86612e+10	7.34543e+10	2.01214e+10	3.30967e+10	5.65554e+10	7.9465e+10	3.72681e+10	4.36417e+10	7.57192e+10	9.15317e+10	8.77749e+09	3.67662e+10	3.14055e+10	3.20813e+10	6.40233e+10	7.08151e+10	3.21063e+10	7.05707e+10	1.91792e+10	1.53889e+10	1.11143e+10	5.14126e+10	3.00402e+10
CAT	2	183333	136097	115460	84214.8	323821	65984.3	85597.9	184095	293285	67689.6	50643.1	31716.8	103017	20785.4	81575.2	84246.5	26288.6	1.51691e+06	141458	1.09115e+06	1.11911e+06	167626	2.41798e+06	631912	622665	510040	2.09991e+06	359251	189518	234017	753391	106449	653506	1.68467e+06	667472	146835	504438	73332.3	284412	370243	1.04872e+06	2.23814e+06	695179	213402	189275	331914	755334	681844
TUBA4A	3	114812	9409.63	17690.1	13584.7	29493.9	9735.28	34911.1	42448.3	22529.9	14546.6	18896.6	1493.75	13285.6	20603.3	51464.9	8732.85	16591.5	24662.6	12434.2	89583.7	164252	75704.6	185959	1.30906e+06	150192	72410.7	33581.1	164209	65861	10800.7	216934	47229.2	126363	49069.9	113251	100843	66993.8	9088.92	69716.4	7595.85	82730.9	35107.8	237063	126360	25122.4	24948.8	144399	250701
GSN	2	5.01245e+06	5.72972e+06	6.5768e+06	1.04454e+07	1.78711e+06	8.81511e+06	1.08353e+07	5.30902e+06	3.10508e+06	5.24853e+06	5.77107e+06	4.88795e+06	5.38219e+06	6.8674e+06	2.71067e+06	7.38492e+06	7.30434e+06	1.51396e+07	7.62312e+06	1.00855e+07	2.1553e+06	1.59241e+06	1.79184e+06	579294	876675	1.60524e+06	1.7009e+06	1.94802e+06	2.03903e+06	2.85948e+06	3.31392e+06	2.81926e+06	4.63017e+06	1.53468e+06	105592	4.15189e+06	5.89034e+06	2.02975e+06	3.43321e+06	1.66413e+06	4.6141e+06	932839	2.83048e+06	2.66896e+06	6.6282e+06	3.11938e+06	2.71412e+06	2.05439e+06
ORM1	2	3.90287e+06	2.23396e+06	664409	1.67146e+06	3.42425e+06	462504	856816	514044	1.48448e+06	2.47473e+06	1.25598e+06	538667	219334	1.21962e+06	1.72843e+06	375226	904943	1.66043e+06	608436	3.60628e+06	3.25924e+06	3.43672e+06	5.38075e+06	5.89887e+06	3.3896e+06	5.31209e+06	3.27252e+06	1.07666e+06	530096	2.76061e+06	937007	2.84613e+06	1.75598e+06	4.08158e+06	8.37719e+06	1.49997e+06	2.19861e+06	4.80188e+06	930783	2.20575e+06	2.08843e+06	2.4002e+06	2.23328e+06	1.97293e+06	1.37898e+06	1.02933e+06	3.05013e+06	1.82413e+06
FN1	4	7.63329e+09	8.81104e+09	6.35184e+09	2.17305e+10	5.01063e+09	1.1124e+10	4.99682e+09	1.76627e+10	1.12563e+10	1.7691e+10	1.02059e+10	9.20858e+09	8.04648e+09	1.44635e+10	5.82848e+09	6.73031e+09	5.23983e+09	7.23702e+09	1.81012e+10	2.59741e+08	1.77403e+08	1.36339e+09	3.23953e+08	1.85233e+09	3.9823e+09	7.73373e+09	6.24005e+09	8.93271e+09	1.1169e+09	1.08586e+09	1.3128e+09	7.94002e+09	1.09498e+08	1.34372e+09	3.30909e+07	3.50477e+10	2.20743e+09	4.11391e+09	2.98814e+09	5.78975e+09	4.48274e+09	5.85401e+08	9.85235e+09	1.9959e+10	1.03858e+10	5.13247e+09	5.15336e+09	7.67419e+09
TFRC	3	769569	2.4388e+06	32889.3	376986	1.0776e+06	1.0527e+06	278879	1.49989e+06	47865.8	3.37053e+06	2.58382e+06	610700	29138.1	52098.6	3.11349e+06	419011	556027	3.99322e+06	446887	1.93362e+06	3.30348e+06	2.2504e+06	4.64536e+06	3.28609e+07	661334	3.84009e+06	1.81556e+07	862545	366944	5.89037e+06	533454	1.1631e+07	2.77404e+06	2.06921e+06	1.21915e+07	9.08124e+06	5.81964e+06	5.21917e+06	5.78138e+06	7.8638e+07	642129	1.72344e+06	360968	819503	1.19737e+06	1.26445e+06	8.48221e+06	1.62841e+07
HBB	2	4.14039e+08	1.09689e+09	4.13477e+08	2.9333e+08	4.61954e+08	4.74208e+08	4.28273e+08	9.28038e+08	4.09736e+08	1.40795e+09	5.88337e+08	6.92393e+08	9.05014e+08	3.4555e+08	2.56289e+09	5.89474e+08	1.74395e+08	1.22449e+09	8.08886e+08	5.76887e+09	2.42921e+10	8.24312e+08	3.48661e+10	8.16702e+09	6.93822e+08	2.53312e+09	2.13972e+09	1.17864e+09	5.94995e+08	2.91434e+08	8.71256e+09	5.15431e+08	1.01185e+09	4.9458e+10	1.87462e+09	3.30503e+08	3.77151e+08	5.39915e+08	1.81455e+09	2.70806e+09	1.70758e+10	1.25199e+10	5.14255e+10	2.53084e+09	7.48385e+08	5.52127e+08	9.28979e+09	1.49993e+10
HBA1	4	6.63446e+08	1.40474e+09	7.78413e+08	2.54097e+08	6.73429e+08	1.01327e+09	8.38459e+08	1.40085e+09	1.28311e+08	1.75747e+09	1.49598e+09	1.37252e+09	1.66486e+09	7.23187e+08	4.60641e+09	1.00395e+09	2.43246e+08	3.5259e+09	7.53538e+08	7.88853e+09	4.08517e+10	1.27605e+09	7.69653e+10	1.04451e+10	7.34786e+08	3.70517e+09	1.79598e+09	2.46419e+09	2.14861e+09	8.61422e+08	1.74647e+10	6.86077e+08	8.46444e+08	2.16575e+10	3.10666e+09	9.19852e+08	3.99633e+08	1.09191e+09	2.06765e+09	2.95479e+09	1.17913e+10	2.25417e+10	2.6212e+10	2.85233e+09	1.27906e+09	1.10437e+09	1.05492e+10	1.7266e+10
C4BPA	2	3.06203e+09	6.71556e+09	4.25372e+09	5.05306e+09	7.12034e+09	2.39594e+09	2.68909e+09	7.14e+09	6.06457e+09	4.88721e+09	5.68668e+09	2.97361e+09	6.34558e+09	4.89504e+09	9.94527e+09	2.60714e+09	3.65519e+09	4.07888e+09	4.11866e+09	5.97038e+09	5.47328e+09	1.07615e+10	5.86176e+09	1.19538e+10	7.59685e+09	1.12275e+10	9.16075e+09	5.57459e+09	3.67685e+09	7.88526e+09	8.91261e+09	6.31536e+09	7.74124e+09	8.6621e+09	1.50565e+10	4.21591e+09	1.14715e+10	5.35237e+09	2.77916e+09	9.83393e+09	1.12926e+10	3.78252e+09	5.97593e+09	1.0214e+10	4.93092e+09	1.96533e+09	7.86993e+09	3.09584e+09
IGHG3	2	8.24667e+07	2.65843e+07	5.10958e+07	2.94891e+08	2.69771e+07	8.81236e+07	1.92229e+07	2.60203e+08	2.00874e+07	8.97622e+07	2.71993e+08	1.23415e+08	6.80782e+08	54254836	1.75848e+08	1.56157e+08	1.31244e+08	1.07901e+08	1.79626e+07	5.99462e+07	1.06025e+07	5.71303e+07	3.68529e+07	1.85946e+08	1.09768e+08	4.78229e+07	3.00778e+07	4.78424e+07	4.79293e+07	4.01075e+07	2.15494e+08	1.01423e+07	4.24672e+07	6.73705e+06	2.16094e+07	3.44289e+07	3.09265e+07	4.11807e+07	4.27884e+06	2.04394e+07	1.65429e+07	4.30708e+06	4.58202e+06	1.00312e+07	1.40998e+08	1.57144e+08	4.54878e+07	5.2502e+07
IGLV7-46	2	27338.8	17675.7	35554.6	27037.4	27127.4	29272.8	15509.9	43761.9	24289.5	19160	18380.6	17125.1	9109.97	9488.88	15306.6	6901.92	19551.2	13502.3	7802.25	14051.9	16435.8	8030.14	17925.1	14594.4	7765.12	21625.4	22093.9	6776.19	2874.69	14680.8	14038.5	7122.06	6870.18	27602.9	7792.48	6804.59	8365.49	9178.03	6582.12	10537.1	9445.15	18826.4	6457.01	5171.62	20205.1	9762.09	11665.9	6239.87
SAA1	3	8.31775e+06	1.20403e+07	2.68613e+06	4.37433e+06	4.24912e+06	787692	520751	2.16946e+06	4.34594e+06	1.56085e+06	1.45936e+06	1.40997e+06	1.62519e+06	2.33104e+06	3.90312e+06	1.48733e+06	2.32863e+06	2.40301e+06	2.36687e+06	2.91451e+08	7.13848e+07	2.74956e+07	6.90785e+07	5.04713e+08	7.88456e+06	2.67614e+07	1.71289e+06	1.54106e+07	1.49288e+07	351588	1.7099e+07	5.87752e+06	8.50468e+06	184659	2.41385e+08	1.30914e+06	7.12015e+06	2.62052e+06	2.84261e+07	3.82537e+06	1.98282e+07	5.03748e+08	7.92151e+06	3.8993e+06	3.1772e+06	2.79007e+06	7.53169e+07	1.47692e+08
C4BPB	2	6.75072e+06	5.23401e+06	4.06822e+06	4.66957e+06	3.04486e+06	3.47693e+06	2.24369e+06	7.46193e+06	4.90146e+06	7.54843e+06	6.81137e+06	3.30213e+06	9.55821e+06	3.55715e+06	8.15642e+06	2.96039e+06	3.96691e+06	4.04557e+06	3.42005e+06	4.19871e+06	7.24982e+06	1.47805e+07	1.22656e+07	1.41557e+07	4.98842e+06	1.52537e+07	7.46158e+06	7.07687e+06	3.6634e+06	6.68874e+06	1.24899e+07	5.19132e+06	3.71916e+06	5.63817e+06	14358716	9.11387e+06	1.23571e+07	4.799e+06	3.67957e+06	8.34217e+06	9.08247e+06	3.62816e+06	8.79566e+06	7.15154e+06	5.00937e+06	2.08194e+06	8.2452e+06	3.88482e+06
HBD	2	4.25728e+08	6.65655e+08	1.4135e+08	1.30032e+08	2.51275e+08	2.27314e+08	2.11496e+08	6.32221e+08	1.68526e+08	7.64788e+08	4.20115e+08	7.84779e+08	4.99566e+08	3.96037e+08	1.50811e+09	2.2881e+08	8.66011e+07	1.16667e+09	3.75048e+08	1.26729e+09	1.83629e+10	4.53819e+08	3.41382e+10	4.1174e+09	3.57984e+08	1.44048e+09	1.06652e+09	6.18048e+08	2.60765e+08	2.69682e+08	6.46605e+09	1.05867e+08	4.12124e+08	1.46094e+10	1.63457e+09	6.45573e+08	1.14495e+08	2.67586e+08	8.07465e+08	2.35296e+09	9.41706e+09	1.70388e+10	1.57739e+10	1.24324e+09	4.78112e+08	3.74564e+08	5.32969e+09	8.43913e+09
IGKV1D-39	3	395195	455764	364655	206695	186128	116875	281408	222418	260247	482426	83194.6	249247	369636	464031	106015	170805	307314	763868	227470	170028	291643	192798	640471	385247	294792	137084	253110	881892	57426.5	67172	167961	104545	111780	86732.3	167585	56219	109665	41140	77389.3	72179.8	33575.4	39335.6	98999.4	95123.1	300705	165004	185356	198220
IGKV1-17	2	1.11755e+07	5.83082e+06	5.16118e+06	3.87608e+06	1.01965e+07	1.09236e+07	1.02446e+07	6.1584e+06	7.41937e+06	5.45965e+06	3.46993e+06	3.48928e+06	4.65462e+06	7.57726e+06	6.41738e+06	5.12242e+06	1.10354e+07	1.02391e+06	4.23745e+06	8.42242e+06	9.74338e+06	3.07613e+06	2.46073e+06	2.3821e+06	3.71622e+06	3.43475e+06	8.80996e+06	1.1195e+06	1.24322e+06	1.84288e+06	3.82518e+06	3.55369e+06	1.03677e+07	3.26378e+06	5.90393e+06	2.05143e+06	478850	2.04146e+06	1.86413e+06	6.07412e+06	2.07776e+06	2.87045e+06	3.16691e+06	1.84191e+06	6.4986e+06	2.98773e+06	3.8253e+06	2.7829e+06
IGKV1-12	3	2.57936e+07	1.0811e+07	8.99311e+06	1.15905e+07	3.8827e+06	5.77103e+06	8.72914e+06	3.05125e+06	6.80272e+06	7.87433e+06	5.24199e+06	7.83896e+06	6.48829e+06	1.76966e+07	4.21294e+06	2.83217e+06	6.3628e+06	1.66606e+07	9.18883e+06	5.25451e+06	5.95767e+06	6.74565e+06	1.01401e+07	3.0632e+06	9.51867e+06	4.23621e+06	9.72393e+06	5.12748e+06	2.30447e+06	1.4679e+06	3.57363e+06	4.94408e+06	6.80536e+06	3.4941e+06	4.02875e+06	4.08954e+06	5.28142e+06	3.10069e+06	4.06312e+06	6.30785e+06	3.89232e+06	3.01245e+06	6.88265e+06	610940	8.93803e+06	5.74531e+06	4.94507e+06	2.4221e+06
H3C1	2	23509.8	669458	257859	521679	341264	967246	325710	480469	328370	4.11057e+06	1.34865e+06	13222.2	139515	98512.6	1.50461e+06	137970	133379	208664	157037	1.70491e+06	2.05263e+06	299322	1.68262e+07	1.20462e+07	2.74909e+06	1.85421e+07	1.18489e+06	4669.07	1.68974e+06	2.14857e+06	1.47968e+06	1.91273e+06	939926	35141.6	2.64008e+06	1.38387e+06	1.36588e+06	3.65991e+06	1.02961e+06	66807.9	1.91198e+06	9.34205e+06	1.54468e+06	3.39181e+06	619352	946035	3.5981e+06	5.0365e+06
IGKV1-5	3	230815	60244.1	44047	47101.3	41341.9	22569.7	54048	24447.9	55480.1	60774.5	28505.2	81470.9	31915.9	134020	49394.7	26919.5	62369.7	82805.3	51467.4	1985.6	95435.3	38600.8	114214	47072.1	62421.5	42219.6	50202.7	53492.8	18968.4	14801.1	30951	14853.1	44527.2	17190.4	32950.6	7629.32	13789.9	17527.2	11880.1	67700.7	13653.4	15130	35013.1	12288.9	62617.8	48341.4	34979.9	27784.1
VWF	2	1.23189e+07	5.77002e+06	4.74471e+06	4.40464e+06	1.32871e+07	6.65768e+06	6.76113e+06	1.8193e+07	1.77361e+07	5.04234e+06	4.1146e+06	7.38797e+06	3.16331e+06	1.93246e+07	1.1272e+07	3.04383e+06	2.78854e+06	560548	3.60164e+06	457402	40232	2.03237e+06	301207	4739219	6.74892e+06	1.00044e+07	2.12342e+06	1.77144e+07	26330.5	3.61063e+06	61577.4	5.07642e+06	1.49713e+06	278117	189380	4.9951e+06	2.59241e+06	1.48843e+06	1.02744e+07	4.26442e+06	1.47518e+06	3.67065e+06	3.37117e+06	7.1101e+06	7.90383e+06	5.72486e+06	3.76572e+06	4.14673e+06
IGLV3-10	2	2.72743e+06	3.35368e+06	2.99574e+06	1.32281e+06	1.53178e+06	1.23372e+06	1.6864e+06	1.58609e+06	1.83633e+06	1.89251e+06	1.40294e+06	2.04636e+06	2.37492e+06	2.6263e+06	1.82866e+06	1.88508e+06	1.84425e+06	5.32273e+06	647534	801619	3.60017e+06	655287	384014	2.43275e+06	2.3505e+06	2.21243e+06	2.60623e+06	2.04246e+06	1.64818e+06	514077	3.5404e+06	169401	1.64244e+06	1.1581e+06	678927	448148	212046	1.30637e+06	198237	1.00625e+06	1.42354e+06	1.01885e+06	1.26083e+06	1.18689e+06	2.11291e+06	1.01412e+06	1.37993e+06	978703
SERPING1	2	196413	188832	74177.9	113400	103110	24888.3	461245	932263	346086	1.13746e+06	224809	171169	418869	1.03989e+06	433085	86441.4	25452.4	399400	126162	1.62449e+06	413425	753749	847259	2.87703e+06	259240	1.6749e+06	667230	99849	177748	296851	1.43887e+06	273366	212709	663384	741926	249497	640661	291323	63579.1	288489	1.77536e+06	1.72484e+06	277681	1.12257e+06	342271	340036	778241	706193
ITIH1	2	1.34231e+08	1.02876e+08	1.58781e+08	1.15254e+08	5.56725e+07	9.64822e+07	1.21487e+08	1.22945e+08	5.50603e+07	1.09236e+08	8.97531e+07	7.31019e+07	1.09572e+08	8.55816e+07	8.54334e+07	8.64285e+07	1.56132e+08	4.24598e+07	1.36853e+08	1.47338e+08	7.99317e+07	3.34815e+07	8.19572e+07	4.44433e+07	5.1598e+07	4.74143e+07	7.27707e+07	4.50917e+07	4.38213e+07	9.45796e+07	9.05638e+07	4.47257e+07	6.87302e+07	9.55421e+07	2.91493e+07	7.04404e+07	1.18726e+08	4.60263e+07	5.13489e+07	8.06568e+07	9.20156e+07	1.05396e+08	1.29928e+08	9.19092e+07	1.01965e+08	3.26675e+07	7.43034e+07	3.10355e+07
APOC3	2	17534.1	16078.9	12248.1	11494.8	21445	9939.73	7195.32	56144.3	13799.5	12467.6	21033.8	9420.78	7366.33	5739.1	11615.1	10068.9	10316.1	18754.1	7391.87	3830.32	27466.1	21084	11454.4	25917.4	7569.38	11362.7	24198	15107.6	36645.9	108450	26756.5	5516.86	60305.3	88724.3	33779.8	13311.5	15263.4	54243.1	20248.7	9187.83	36645.8	98022.9	24407.5	48939.6	14739.7	11045.8	33137.5	28761.8
PIGR	2	41780.4	152434	96120.1	258826	414337	46076.9	27565.9	80861.1	70078.5	316648	62019	67473.3	4838.69	120766	309607	33290.9	5713.46	124235	224588	35568.1	456103	266941	181663	396127	537618	1.04275e+06	337802	95324.2	18811.1	100676	389244	384952	243258	1.11466e+06	727826	95125	172589	99629.4	13546	116701	150127	197084	303637	500851	129329	119156	319145	290993
C6	3	668538	333881	400944	348880	120674	123385	407391	402357	161095	3.31488e+06	275004	119735	385108	707203	306567	307158	214365	170411	706125	293659	70930.3	533310	239483	283602	113827	132962	448723	133575	4869.98	276973	79639.1	107165	58919.4	231000	454184	349351	341533	78400.1	275564	172014	181961	55902.9	104025	394657	498616	706696	216649	144443
LBP	2	2.18606e+06	210858	789430	259516	1.87522e+06	477001	65635.4	4.50311e+06	1.08926e+06	47394.9	59234	225725	448889	846376	1.49537e+06	327747	474938	451950	82539.2	626027	1.29887e+06	337628	2.83683e+06	1.9379e+06	2.14377e+06	812046	773690	2.1909e+06	253595	154659	2.04843e+06	412531	1.29713e+06	3.69266e+06	2.09552e+06	214082	1.25763e+06	513802	941948	4.72936e+06	346139	2.01346e+06	1.2788e+06	1.39728e+06	837697	1.08393e+06	1.42419e+06	1.13676e+06
HPX	4	2.2247e+08	1.06407e+08	9.74971e+07	7.50981e+07	1.81393e+08	4.71881e+07	1.68808e+08	7.00543e+07	7.19092e+07	1.16683e+08	1.22604e+08	1.02731e+08	9.99317e+07	2.00167e+08	1.76153e+08	8.18809e+07	1.71085e+08	1.36716e+08	1.28252e+08	2.08873e+08	1.48167e+08	1.45382e+08	3.39063e+08	1.79417e+08	8.86433e+07	1.2076e+08	2.07624e+08	9.55266e+07	1.32472e+08	3.64734e+08	1.3305e+08	9.52726e+07	5.27374e+08	2.47866e+08	2.04701e+08	1.60946e+08	3.50398e+08	3.09223e+08	1.26619e+08	1.87191e+08	1.57297e+08	5.75244e+07	1.19865e+08	1.25701e+08	1.25107e+08	4.92619e+07	1.93348e+08	1.09236e+08
CFB	4	2.52894e+08	1.25281e+08	4.25589e+08	2.10274e+08	2.04799e+08	2.00799e+08	3.12726e+08	1.39232e+08	5.22668e+07	1.17871e+08	1.80948e+08	2.14217e+08	2.41245e+08	2.38274e+08	2.17456e+08	2.25505e+08	3.46305e+08	6.27902e+07	2.48505e+08	9.39385e+08	2.48922e+08	3.46356e+08	6.20341e+08	2.28397e+08	2.1479e+08	2.78155e+08	3.79943e+08	4.22242e+08	1.56276e+08	4.24403e+08	2.23524e+08	2.18377e+08	4.23357e+08	1.85896e+08	7.30872e+08	1.72857e+08	4.30968e+08	3.57938e+08	2.09085e+08	1.77717e+08	3.85592e+08	3.16489e+08	6.40051e+07	1.74491e+08	2.1142e+08	9.10321e+07	3.33215e+08	1.96243e+08
IGHG4	2	1.4694e+09	2.03023e+09	1.98224e+09	1.60452e+09	1.26855e+09	1.55428e+09	3.08558e+09	7.70494e+08	4.14293e+09	8.04669e+08	1.91865e+09	1.99596e+09	8.61152e+08	3.08534e+09	3.90086e+09	1.71961e+09	3.24974e+09	1.33916e+09	2.27867e+09	2.90941e+09	1.23536e+09	1.46698e+09	1.64055e+09	4.3684e+08	2.925e+09	1.56288e+09	6.73497e+08	1.62897e+09	1.52442e+09	1.6457e+09	1.04986e+09	8.12205e+08	4.19925e+09	8.50904e+08	2.45047e+09	9.16944e+08	9.05085e+08	1.24907e+09	9.54798e+08	1.03693e+09	1.07866e+09	1.05906e+09	1.11515e+09	4.14401e+08	2.0559e+09	1.00206e+09	1.4297e+09	8.68275e+08
IGHG1	3	1.43501e+11	1.7179e+11	1.40305e+11	4.17505e+11	2.8132e+11	1.32246e+11	3.71385e+11	2.70946e+11	3.20356e+11	2.43995e+11	3.02876e+11	2.17766e+11	3.25737e+11	3.50149e+11	2.22564e+11	2.57611e+11	3.47302e+11	1.2022e+11	4.19221e+11	9.03221e+10	1.33981e+11	2.82648e+11	1.24799e+11	1.28401e+11	1.65411e+11	1.98905e+11	3.42988e+11	1.53301e+11	1.2404e+11	1.30571e+11	2.03076e+11	4.64519e+11	3.91306e+11	1.50627e+11	9.3994e+10	3.22648e+11	2.20588e+11	7.60319e+10	2.04678e+11	2.03317e+11	1.2504e+11	1.97452e+11	3.24633e+11	1.26959e+11	2.66147e+11	9.51489e+10	1.99209e+11	1.01245e+11
IGKV1-27	3	4.0441e+06	1.21406e+06	2.50226e+06	1.06427e+06	602988	2.71049e+06	744857	267837	1.92621e+06	1.14728e+06	1.17649e+06	1.66453e+06	2.45011e+06	1.87121e+06	1.77125e+06	2.14851e+06	1.22519e+06	2.29039e+06	1.22074e+06	1.73391e+06	1.01663e+06	1.57676e+06	7.10463e+06	1.16693e+06	1.20345e+06	573911	677378	1.38358e+07	209409	214198	646693	120330	1.84163e+06	833165	677436	825034	521908	500501	491693	691551	413178	645539	617843	170146	1.68646e+06	888102	1.53239e+06	2.89622e+06
IGKV1D-33	2	2.43539e+06	757100	1.75028e+06	1.39204e+06	758414	2.43182e+06	1.98687e+06	572160	1.66312e+06	1.08695e+06	615374	1.69159e+06	1.85621e+06	2.76615e+06	426378	2.42782e+06	2.44567e+06	813343	1.42539e+06	275566	1.32209e+06	509548	1.32508e+06	755287	704241	643883	1.7538e+06	1.80062e+06	573550	269867	884076	1.25073e+06	2.50896e+06	893214	1.22632e+06	2.32396e+06	1.54881e+06	391839	88495.3	766412	1.05186e+06	538057	2.62013e+06	429590	1.54221e+06	749624	1.05824e+06	706511
LRP1	2	22641.5	198097	17661.2	59931.7	112046	25666.1	15578.3	148436	58302.6	256240	24664.8	34595.8	12220.7	45726.9	78315.1	14257.6	12823	266666	105543	28248.3	393950	16529.6	51052.7	104435	115041	469974	756048	196976	53296.8	74965.3	39292.1	37855.6	119651	54388.2	29847.6	131078	88741.1	83389.1	159915	157441	386095	18963.1	92075.1	319268	79442.8	82019.8	159141	177126
CFP	4	35192.4	83645.8	149573	99357.3	172550	109901	19809.3	191659	68214.5	159941	103374	49662.8	139709	94698.1	690217	64131.7	46506.4	192372	45955.3	92207	45886.4	104869	24272.9	23500.8	36150.8	17441.4	58294.9	54437.4	70320.2	155982	139090	34483.2	130322	143691	42401	36028.8	125289	62223.1	31551.6	20698.8	128505	31465.4	60894	129000	132446	145264	71960.2	45937.2
PRDX2	3	1692.13	27490.8	2064.55	5209.04	4194.74	5218.95	6767.65	2788.24	5565.61	16039.2	6247.31	7467.53	9532.6	1288.52	7753.08	6596.71	381.173	15453.9	7077.23	435.874	23686.8	10953.9	110489	5667.25	19675.7	2035.27	16013.1	93955.8	3662.03	12551.6	6973.3	10149.2	20755.1	24141.6	10059.6	14730.7	21456.1	1906.02	11286.3	13252.8	8908.74	30183.9	11998.7	2587.51	7306.78	6421.55	19500.6	26182.2
RAB11FIP5	3	4.67698e+08	5.44062e+07	3.09345e+09	1.8052e+09	3.47008e+08	2.46767e+09	4.16414e+09	5.21297e+08	4.49299e+08	9.60434e+08	1.83725e+09	1.18447e+09	8.5725e+08	4.34282e+08	2.61737e+09	2.42013e+09	3.95131e+09	8.65791e+08	9.43189e+08	4.50071e+09	1.03612e+09	7.46887e+08	4.09187e+07	3.3575e+08	5.19847e+08	9.71736e+08	1.11471e+08	4.5334e+08	2.06055e+08	4.74164e+08	7.35587e+08	1.61987e+08	2.02003e+09	4.62017e+08	3.8478e+08	6.7069e+07	2.48894e+09	6.66238e+08	2.69291e+09	6.45943e+08	7.10473e+08	4.97369e+08	1.98071e+08	3.05364e+08	1.54956e+09	1.24802e+09	8.57351e+08	1.03142e+09
CPN2	2	663095	312919	575848	592150	552292	450455	692056	311314	1.12083e+06	373261	527767	604638	669130	886708	503297	535469	594546	717745	590960	525766	534811	624255	1.13726e+06	439752	341956	295597	393229	264238	275937	332411	555164	350592	444583	395466	2.02423e+06	709283	733951	242840	129984	300557	219548	335295	550306	318481	593393	189304	499020	381025
IGKV6D-21	3	835771	607027	1.87632e+06	1.48258e+06	54543.4	2.1997e+06	254187	828862	618949	662273	374534	223845	424224	1.42066e+06	860784	1.85417e+06	608861	640831	445175	403108	294992	503778	605902	320469	302298	390398	62468.1	347271	298640	316176	498255	575438	436303	1.34517e+06	455380	317936	322634	628080	1.23515e+06	317193	507135	162691	309116	852400	856490	615078	472335	293777
ITIH2	2	6.05818e+08	1.60393e+09	7.63562e+08	6.44118e+08	1.93318e+08	7.00949e+08	6.66179e+08	1.91529e+09	4.6636e+08	6.12931e+08	1.14476e+09	3.79825e+08	3.99927e+08	2.6104e+08	4.91533e+08	5.22723e+08	5.58221e+08	4.889e+08	5.74872e+08	4.67381e+08	4.85301e+08	1.93245e+08	6.54672e+08	3.64878e+08	3.00179e+08	4.9315e+08	4.57158e+08	5.52063e+08	1.52379e+08	3.75228e+08	8.50806e+08	1.75202e+08	2.21123e+08	2.94929e+08	2.5647e+08	3.66637e+08	4.1535e+08	1.77212e+08	2.25672e+08	5.78457e+08	1.84482e+09	1.29254e+09	5.83643e+08	6.60585e+08	6.83908e+08	4.32269e+08	4.97563e+08	3.7672e+08
[truncated: 3 more columns]
