# Supplementary material for: Data-independent acquisition mass spectrometry identification of extracellular vesicle biomarkers for gastric adenocarcinoma
Source: Front Oncol. 2022 Nov 24;12:1051450. doi: 10.3389/fonc.2022.1051450 (PMC9731329; doi:10.3389/fonc.2022.1051450)
Supplement: Supplementary Figure 1 — Proteome data assessment of the two cohort. (A) Venn diagram of identified proteins in training cohort (cohort 1) and testing cohort (cohort 2). (B) Venn diagram of the identified proteins with the Vesiclepedia database. (C) Gene ontology analysis of shared EV proteins between training cohort and testing cohort. [file DataSheet_1.zip › STable2_GCexo_differPro.xlsx]

## Sheet: HH_GC
Table S1A: Differentially expressed proteins in EV samples between 33 GAC cases and 19 healthy controls
	FoldChange	log2FoldChange	pValue	padj	cohensD	mean intensity in HH	mean intensity in GC	GC1_01	GC1_02	GC1_03	GC1_04	GC1_05	GC1_06	GC1_07	GC1_08	GC1_09	GC1_10	GC1_11	GC1_12	GC1_13	GC1_14	GC1_15	GC1_16	GC1_17	GC1_18	GC1_19	GC1_20	GC1_21	GC1_22	GC1_23	GC1_24	GC1_25	GC1_26	GC1_27	GC1_28	GC1_29	GC1_30	GC1_31	GC1_32	GC1_33	HH1_01	HH1_02	HH1_03	HH1_04	HH1_05	HH1_06	HH1_07	HH1_08	HH1_09
AFM	0.648766	-0.62423	0.571961	0.788109	0.430838	7.75314e+06	5.02997e+06	1.08299e+06	2.20825e+06	1.68189e+06	3.42071e+06	1.9718e+06	3.66122e+06	1.59208e+07	1.64212e+07	3.90841e+06	7.90216e+06	3.74625e+06	4.13612e+06	3.18869e+06	4.75411e+06	3.89753e+06	5.99556e+06	3.22521e+06	6.13439e+06	1.96931e+06	2.46642e+06	1.91105e+06	7.49237e+06	4.53927e+06	4.84292e+06	2.24e+06	7.62696e+06	6.78245e+06	1.18354e+07	3.28029e+06	2.0222e+06	7.32675e+06	4.70864e+06	3.68775e+06	7.14606e+06	1.30978e+07	3.89061e+06	2.3294e+06	1.47512e+06	6.13028e+06	4.1414e+06	9.70065e+06	1.131e+06
ECM1	0.209731	-2.25339	9.20092e-09	2.18062e-06	1.78702	6.23604e+07	1.30789e+07	1.23466e+06	1.72134e+07	1.90522e+06	9.77424e+06	9.82996e+06	2.29209e+07	1.66952e+07	1.19292e+06	4.62975e+06	1.90354e+06	5.42859e+06	3.41418e+07	1.93872e+07	3.54585e+06	1.62894e+07	483591	1.38741e+07	666326	3.97143e+06	9.20013e+06	6.00154e+07	1.21018e+07	1.1822e+07	8.29134e+06	1.6009e+07	236594	755206	1.27927e+06	5.76211e+06	1.07534e+06	1.25431e+07	2.57523e+06	1.04849e+08	4.3571e+07	4.72675e+07	1.91751e+07	1.1858e+08	7.87518e+07	7.13014e+07	1.19763e+07	9.37688e+07	9.35419e+07
CFP	0.5815	-0.782148	0.0227438	0.163342	0.656435	8.487e+06	4.93519e+06	5.49658e+06	2.73534e+06	6.25135e+06	3.87192e+06	4.66116e+06	2.15499e+06	4.55726e+06	7.9868e+06	8.52227e+06	5.95415e+06	5.05713e+06	3.24508e+06	3.92475e+06	9.29826e+06	5.37214e+06	2.60819e+06	2.77083e+06	3.90964e+06	3.64434e+06	965479	8.56558e+06	7.82437e+06	8.12935e+06	5.15966e+06	3.70919e+06	8.55515e+06	1.23388e+06	7.66032e+06	1.87569e+06	1.55406e+06	3.71927e+06	4.19725e+06	7.68988e+06	7.43487e+06	4.98623e+06	8.91622e+06	5.92281e+06	1.02859e+07	6.55133e+06	1.18086e+06	1.1425e+07	5.39401e+06
APOE	0.581596	-0.781911	0.597903	0.808593	0.421267	1.44856e+08	8.4248e+07	6.80407e+07	3.86521e+07	3.51844e+07	1.21682e+08	9.24938e+07	2.83697e+07	5.38501e+07	1.48539e+07	1.78461e+08	1.08459e+07	5.7959e+07	1.0635e+08	2.21819e+07	5.35048e+07	7.93111e+06	8.51984e+07	3.73522e+07	4.60627e+08	5.95054e+07	2.15654e+08	1.04217e+08	1.17865e+08	5.71778e+06	7.92217e+07	1.92752e+07	5.30616e+07	3.33892e+07	1.53733e+08	3.12589e+08	4.69212e+06	5.43457e+07	1.10816e+07	8.22981e+07	4.17216e+08	1.00914e+08	3.23834e+07	4.44517e+07	9.52188e+07	4.82171e+07	1.72715e+07	2.50858e+08	7.04653e+07
C8B	0.618278	-0.693672	0.0621532	0.253971	0.60157	6.65934e+07	4.11732e+07	1.27718e+08	3.82703e+07	1.0501e+08	1.78547e+07	2.35428e+07	3.86541e+07	6.82054e+07	9.65807e+07	3.30897e+07	1.27398e+07	5.37341e+07	2.40647e+07	6.4132e+07	3.31652e+07	4.85133e+07	2.71234e+07	4.18156e+07	3.94934e+07	1.84176e+06	2.85759e+07	1.97727e+07	5.26854e+07	2.10048e+07	1.44687e+07	1.41211e+07	2.357e+07	2.34043e+07	5.97199e+07	5.51562e+07	3.81316e+06	5.23157e+07	4.0319e+07	5.42413e+07	4.4069e+07	3.43693e+07	6.90274e+07	5.52317e+07	1.36588e+07	4.69898e+07	7.36188e+07	6.46095e+07	2.89771e+07
GSN	0.469414	-1.09107	1.25553e-06	0.00014878	1.02632	3.77795e+07	1.77342e+07	5.74857e+07	1.22848e+07	9.07645e+06	1.84222e+07	3.30187e+06	4.99689e+06	3.15465e+07	1.16032e+08	9.69481e+06	1.63076e+07	6.33185e+06	1.11034e+07	1.73124e+07	1.62985e+07	1.47595e+07	1.36326e+07	1.60693e+07	1.43303e+07	8.06319e+06	2.54293e+07	8.74739e+06	601852	2.3665e+07	9.1962e+06	1.15692e+07	1.47134e+07	9.48523e+06	2.62995e+07	5.31701e+06	3.44639e+06	1.83635e+07	1.61332e+07	1.52126e+07	2.85701e+07	3.26583e+07	3.74865e+07	5.95371e+07	1.01862e+07	5.02445e+07	6.1759e+07	3.02605e+07	1.76984e+07
C8G	0.648523	-0.624769	0.115358	0.350511	0.479599	3.39477e+07	2.20158e+07	5.46275e+07	9.20119e+06	5.72224e+07	7.05673e+06	1.29276e+07	1.21875e+07	3.73129e+07	1.22675e+08	2.75617e+07	2.15915e+06	1.41813e+07	2.25047e+07	2.46932e+07	1.36212e+07	1.67308e+07	1.03646e+07	1.55768e+07	1.20686e+07	9.61137e+06	8.94997e+06	3.00599e+06	3.41657e+07	2.53376e+07	1.00721e+06	1.01635e+07	2.37354e+07	1.24858e+07	2.65769e+07	2.35402e+07	3.40557e+06	1.83549e+07	2.02887e+07	3.32208e+07	2.93912e+07	9.32098e+06	4.28778e+07	9.20717e+06	9.02726e+06	2.15382e+07	2.29465e+07	4.62994e+07	1.10688e+07
F13A1	0.439473	-1.18615	7.12841e-05	0.00337886	1.01898	2.06221e+07	9.06286e+06	9.15745e+06	8.23812e+06	2.57137e+06	4.42702e+06	6.37483e+06	7.62145e+06	6.69114e+06	1.14202e+07	2.13655e+06	8.69651e+06	2.7668e+06	9.11454e+06	9.30516e+06	9.17467e+06	5.63137e+06	8.55499e+06	5.80526e+06	1.13663e+06	4.36503e+06	1.98755e+07	1.95097e+07	1.51122e+07	2.14889e+07	539090	4.45655e+06	4.38127e+06	7.32417e+06	3.94459e+06	968688	5.76684e+06	4.53802e+06	1.19456e+07	5.6034e+07	4.20116e+07	1.29035e+07	505226	2.10698e+07	2.04665e+07	2.51307e+07	1.26977e+07	3.91903e+07	3.28719e+07
FN1	0.461012	-1.11712	7.46072e-06	0.000442047	0.898357	1.16648e+10	5.37763e+09	2.9173e+08	1.99252e+08	1.53129e+09	8.34838e+08	2.08045e+09	4.47275e+09	5.38551e+09	5.29201e+08	7.00854e+09	2.42748e+09	4.51077e+09	1.00328e+10	1.42395e+09	1.21959e+09	3.30675e+09	2.024e+09	8.91788e+09	7.08212e+09	4.71582e+08	2.96159e+08	1.50921e+09	3.71663e+07	3.9364e+10	6.7996e+08	4.62056e+09	6.67163e+09	6.50279e+09	5.03481e+09	6.57497e+08	8.50538e+09	6.34925e+09	1.10657e+10	2.24171e+10	8.57337e+09	9.89616e+09	7.1341e+09	2.44067e+10	5.62772e+09	1.2494e+10	5.61221e+09	1.9838e+10	1.26425e+10
IGKV1-12	0.602595	-0.730741	0.0140132	0.132845	0.869033	7.05807e+07	4.25315e+07	4.14932e+07	4.70458e+07	5.32682e+07	4.05151e+07	2.41891e+07	7.51658e+07	5.51312e+07	7.0762e+07	7.67866e+07	2.41239e+07	4.28245e+07	4.049e+07	1.0461e+08	1.15915e+07	4.5429e+07	3.48821e+07	3.90418e+07	4.1657e+07	6.45366e+07	7.58579e+07	2.75918e+07	3.18137e+07	3.22937e+07	2.53305e+07	2.44852e+07	9.95001e+06	4.9811e+07	3.07364e+07	2.37883e+07	5.16097e+07	2.75537e+07	5.435e+07	4.82439e+06	2.03684e+08	8.53707e+07	7.10156e+07	9.15263e+07	3.06604e+07	4.55719e+07	6.89311e+07	2.40947e+07	5.37189e+07
IGKV1D-39	0.612718	-0.706704	0.00247577	0.0488965	0.657556	1.32005e+07	8.0882e+06	7.46397e+06	1.28027e+07	8.46355e+06	2.27493e+06	1.69118e+07	1.2941e+07	1.09848e+07	1.67485e+07	1.11112e+07	2.58498e+06	6.69904e+06	3.87138e+07	2.05246e+07	2.94876e+06	2.39368e+07	4.42254e+06	4.58937e+06	1.72073e+06	8.68135e+06	1.25765e+06	3.80743e+06	7.35673e+06	2.46794e+06	2.0493e+06	1.80599e+06	1.75793e+06	3.16859e+06	1.47391e+06	1.72678e+06	4.10835e+06	1.03572e+07	4.34593e+06	6.70233e+06	1.73485e+07	2.00074e+07	1.60078e+07	9.07362e+06	8.17074e+06	5.13066e+06	1.23534e+07	9.76382e+06	1.14245e+07
F5	1.81722	0.861737	0.25686	0.523255	0.352342	6.33704e+06	1.15158e+07	2.81954e+06	6.31444e+06	2.96229e+06	1.57272e+07	4.16072e+06	3.71042e+06	2.07035e+06	5.74997e+06	2.01124e+07	743313	2.47691e+06	7.28861e+06	5.06731e+06	979091	7.44421e+06	7.17119e+07	627963	2.95898e+06	7.56267e+06	6.82302e+07	2.56021e+07	3.13107e+06	4.5922e+06	4.02213e+07	1.01284e+06	9.00355e+06	2.07735e+07	6.73054e+06	6.15475e+06	1.35363e+06	1.15493e+06	6.09682e+06	1.54763e+07	2.51034e+06	2.03711e+06	7.63764e+06	4.60648e+06	5.94121e+06	5.94271e+06	504614	3.20816e+07	5.02105e+06
FCN2	2.38133	1.25177	0.365085	0.64571	0.390532	5.41421e+07	1.2893e+08	3.36771e+06	1.52473e+08	1.93516e+07	4.50621e+07	1.21045e+09	5.57262e+07	7.18225e+07	5.33156e+06	8.90812e+07	1.703e+07	1.75619e+08	6.96441e+07	4.02063e+07	1.17534e+07	2.13592e+07	6.673e+07	2.45402e+07	1.4578e+08	2.7973e+08	1.28927e+08	5.0223e+08	6.07771e+08	2.94894e+07	9.84673e+07	3.68894e+06	7.45329e+07	5.01069e+07	2.12041e+06	3.78957e+07	4.23429e+06	1.2266e+08	5.47555e+06	8.20404e+07	6.61333e+07	1.70384e+08	1.08307e+07	1.76293e+07	5.95514e+07	4.34811e+07	3.87145e+06	3.1853e+07	8.43228e+07
FGG	1.55782	0.639525	0.763261	0.873878	0.269718	5.79413e+07	9.02619e+07	5.37079e+07	1.37849e+08	7.10701e+08	1.14147e+07	4.15804e+08	8.69449e+07	1.10593e+08	3.67379e+06	5.98244e+07	3.25864e+07	9.10768e+07	1.33156e+07	2.79794e+07	1.08595e+07	5.72183e+07	1.98474e+07	8.97005e+07	2.58412e+07	3.32336e+07	4.92008e+07	1.29066e+07	1.30384e+08	1.43344e+07	2.82774e+08	1.4161e+07	5.57011e+07	4.74722e+07	1.9134e+06	5.46929e+06	3.80455e+06	3.04814e+07	2.13857e+08	1.24011e+08	4.43064e+07	1.27133e+08	4.89949e+06	4.68185e+07	2.50933e+08	1.28092e+07	4.06381e+06	6.68442e+07	1.68012e+08
IGLV3-10	0.571342	-0.807573	0.000349241	0.0118243	1.01277	4.25968e+07	2.43374e+07	1.62067e+07	7.27862e+07	1.32482e+07	2.2927e+07	4.9184e+07	4.75211e+07	1.06994e+07	4.22565e+07	5.26914e+07	2.52262e+07	1.33207e+07	4.12932e+07	3.83697e+07	1.03933e+07	2.4772e+07	1.09886e+07	3.42486e+06	1.21444e+07	1.06533e+07	7.44803e+06	2.34138e+07	1.37262e+07	9.06042e+06	4.71754e+07	2.64114e+07	1.18009e+07	2.03438e+07	2.87804e+07	2.05985e+07	1.58712e+06	2.5194e+07	2.54907e+07	2.39959e+07	5.51417e+07	6.78029e+07	6.05663e+07	2.67438e+07	3.09686e+07	2.49427e+07	3.17999e+07	3.20668e+07	3.7126e+07
RAB11FIP5	0.499117	-1.00255	0.0125258	0.12907	0.758698	4.18098e+08	2.0868e+08	1.21437e+09	2.79564e+08	2.01523e+08	2.66481e+08	9.05911e+07	1.40264e+08	1.07742e+08	7.19899e+08	3.00767e+07	5.2126e+08	1.48827e+08	1.22319e+08	3.64165e+08	1.27938e+08	8.06499e+07	1.78622e+08	4.37068e+07	8.49718e+07	2.74282e+08	1.54153e+08	1.2466e+08	1.0382e+08	1.80964e+07	4.57066e+08	1.79762e+08	2.45287e+07	1.37347e+08	1.91698e+08	1.34199e+08	1.02462e+08	1.25556e+08	5.34431e+07	8.23925e+07	1.26193e+08	1.46797e+07	8.34665e+08	4.87075e+08	9.36287e+07	6.65821e+08	1.12356e+09	1.40655e+08	1.21229e+08
H2AC4	2.45114	1.29345	0.624356	0.808593	0.409438	4.73023e+06	1.15944e+07	5.02448e+06	1.07291e+07	887725	8.16877e+07	5.33681e+07	2.67078e+06	2.48841e+06	4.53117e+06	3.70356e+06	1.82035e+06	3.43752e+06	609327	4.28481e+06	3.23536e+06	3.46176e+06	5.9473e+06	1.66476e+06	1.4503e+06	638849	6.22601e+06	4.83044e+06	3.53467e+06	1.41618e+06	749610	1.20894e+06	1.80164e+06	1.02393e+06	1.6416e+07	7.813e+07	2.96081e+07	2.50527e+06	1.81172e+07	2.54069e+07	1.34084e+07	3.23349e+06	2.21353e+06	3.47869e+06	2.46437e+06	4.59255e+06	2.73356e+06	8.57541e+06	2.33466e+06
H2BC12	2.75842	1.46384	1	1	0.375328	1.00642e+07	2.77613e+07	1.18095e+07	2.92717e+07	4.36959e+06	2.56522e+08	2.18487e+08	5.28213e+06	9.8136e+06	5.99749e+06	1.79798e+06	4.92367e+06	7.50621e+06	3.87253e+06	7.17157e+06	1.10371e+06	6.55864e+06	7.74209e+06	3.74459e+06	6.59738e+06	1.40606e+06	584063	3.58743e+06	2.23637e+06	7.26385e+06	2.43694e+06	1.72393e+06	1.68155e+07	1.96697e+07	2.6206e+07	9.00198e+07	6.40276e+06	672198	7.68419e+07	6.76866e+07	2.72053e+07	1.16022e+07	3.77136e+06	3.35032e+06	1.5707e+06	1.81095e+07	8.88307e+06	1.58453e+07	1.0953e+07
H3C1	2.34927	1.23221	0.706498	0.845657	0.346974	9.1709e+06	2.15449e+07	2.36353e+07	2.84557e+07	4.14952e+06	1.60985e+08	1.66997e+08	3.64999e+06	6.07141e+06	7.0896e+06	4.47446e+06	5.54392e+06	1.01411e+07	64727.6	4.31781e+06	7.68932e+06	4.93832e+06	8.57969e+06	3.67207e+06	3.01366e+06	3.6847e+06	5.84138e+06	487171	3.91219e+06	2.53129e+06	4.48437e+06	4.65888e+06	802079	926162	2.6506e+07	1.29509e+08	1.79889e+06	3.93507e+06	2.14141e+07	4.70208e+07	325918	9.28075e+06	3.57471e+06	7.23206e+06	7.56749e+06	1.3409e+07	4.51534e+06	6.66077e+06	5.79539e+06
H4C1	2.45618	1.29642	0.571961	0.788109	0.329211	4.63496e+07	1.13843e+08	6.91884e+07	9.89788e+07	8.24995e+06	9.68117e+08	7.39519e+08	3.68888e+07	612664	3.0235e+07	2.74156e+06	2.11741e+07	3.09628e+07	4.2755e+06	2.95723e+07	1.15961e+07	2.00394e+07	1.8173e+07	8.50828e+06	3.06225e+07	1.22426e+07	896568	2.62652e+07	7.16269e+06	1.78588e+06	4.48066e+06	3.44758e+06	1.61312e+07	1.28816e+07	1.27384e+08	8.64253e+08	1.22631e+07	2.82319e+06	3.15578e+08	2.19767e+08	1.46661e+07	4.06585e+07	1.29744e+07	1.13173e+07	2.7693e+07	5.02022e+07	3.65095e+07	6.63586e+07	1.67995e+07
VWF	0.518973	-0.946268	0.000836624	0.0220311	0.620287	2.11543e+08	1.09785e+08	1.22422e+07	1.0768e+06	5.43956e+07	2.76839e+07	1.26843e+08	1.80632e+08	9.06144e+08	1.47469e+07	5.68327e+07	9.63268e+06	1.95254e+08	4.74118e+08	4.01498e+06	9.66372e+07	1.74818e+08	7.49358e+07	1.35868e+08	7.02614e+07	1.22716e+08	6.85321e+07	7.44369e+06	5.0687e+06	1.33692e+08	3.52345e+06	3.98371e+07	4.25967e+07	1.14136e+08	3.94826e+07	9.82435e+07	7.12797e+06	4.38456e+07	9.02282e+07	1.90299e+08	3.29712e+08	1.54432e+08	1.2699e+08	1.17889e+08	3.55625e+08	1.7819e+08	1.80959e+08	4.8693e+08	4.747e+08
IGKV1-5	0.579971	-0.785948	0.00578902	0.0762222	0.727364	2.54368e+07	1.47526e+07	806597	3.8768e+07	1.56805e+07	1.20969e+07	1.91218e+07	2.5357e+07	2.53902e+07	3.19588e+07	2.03935e+07	1.04136e+07	1.9583e+07	2.173e+07	4.92512e+07	6.01253e+06	1.51058e+07	1.15708e+07	6.03365e+06	4.82772e+06	1.76237e+07	7.59852e+06	6.98312e+06	1.33853e+07	3.0992e+06	8.11888e+06	7.11997e+06	8.24827e+06	2.75016e+07	5.54632e+06	6.14614e+06	1.83899e+07	3.75756e+06	1.42231e+07	4.99204e+06	9.37624e+07	2.44725e+07	1.78929e+07	1.91336e+07	1.6794e+07	9.16831e+06	2.19555e+07	9.9313e+06	2.25373e+07
C6	0.464917	-1.10496	0.0125258	0.12907	0.609844	1.68042e+07	7.81257e+06	9.80916e+06	2.3693e+06	1.78143e+07	4.42062e+06	9.47322e+06	3.80219e+06	9.50758e+06	1.2529e+07	1.49888e+07	3.02485e+06	1.73614e+07	4.46183e+06	2.73531e+06	9.2518e+06	1.03203e+07	7.33389e+06	3.57967e+06	2.47046e+06	4.18783e+06	7.75177e+06	7.71614e+06	1.51712e+07	1.16695e+07	4.07552e+06	2.61882e+06	5.18213e+06	5.74583e+06	6.0781e+06	1.86734e+06	2.0997e+06	2.17396e+07	3.47478e+06	1.31828e+07	2.23313e+07	1.11527e+07	1.33928e+07	1.16537e+07	4.0309e+06	4.12147e+06	1.36082e+07	1.344e+07	5.38109e+06
IGHG3	0.571553	-0.807042	0.0374919	0.207133	0.474109	3.29643e+08	1.88408e+08	1.40149e+08	2.47877e+07	1.33566e+08	4.50774e+08	4.34727e+08	2.5663e+08	3.53217e+08	1.7825e+08	7.03195e+07	1.02393e+09	5.17648e+08	1.11852e+08	9.65265e+08	9.37681e+07	3.989e+08	1.25247e+08	2.37118e+07	2.32037e+07	7.6819e+07	5.33269e+07	1.57507e+07	5.0521e+07	8.0492e+07	1.36818e+08	9.62771e+07	1.27098e+08	4.77856e+07	3.8676e+07	1.00696e+07	3.34274e+07	9.03014e+07	1.07124e+07	2.34521e+07	1.92801e+08	6.21518e+07	1.19458e+08	6.89431e+08	6.30702e+07	2.06026e+08	4.49416e+07	6.08334e+08	4.69628e+07
IGKV6D-21	0.565342	-0.822803	0.0707882	0.266298	0.75703	2.24233e+07	1.26768e+07	1.14927e+07	8.41026e+06	1.43628e+07	1.72202e+07	9.13663e+06	8.61858e+06	1.6165e+06	2.22383e+07	1.78098e+06	1.28935e+07	1.19936e+07	9.90074e+06	8.6398e+06	6.6728e+06	3.76113e+06	5.51761e+06	9.56362e+06	1.22333e+07	1.99841e+07	2.0457e+07	3.83511e+07	1.2983e+07	7.52424e+06	3.33602e+07	1.79067e+07	7.24775e+06	9.8691e+06	1.44585e+07	4.63835e+06	6.15437e+06	1.30671e+07	1.19788e+07	2.4302e+07	1.44437e+07	1.58746e+07	5.34943e+07	4.22686e+07	1.55504e+06	6.27138e+07	7.24692e+06	1.33681e+07	6.43291e+06
IGLL1	0.626598	-0.674387	0.0519886	0.245127	0.408898	3.6428e+07	2.28257e+07	1.10849e+07	4.11649e+07	1.7217e+07	2.14136e+07	1.40117e+07	2.53872e+06	4.00724e+06	1.99254e+08	5.07508e+06	3.07355e+07	3.03256e+07	2.77182e+07	5.09162e+07	5.5316e+06	6.078e+06	5.03041e+06	1.44424e+07	4.40964e+06	8.42254e+06	1.2992e+07	1.23436e+07	1.60644e+07	8.12343e+06	1.99499e+07	3.12192e+07	3.08311e+06	2.68205e+06	1.23837e+07	2.22599e+07	2.36668e+07	6.28364e+06	7.57068e+07	7.11401e+06	4.47626e+07	4.22128e+06	9.09749e+07	3.11989e+07	2.12592e+06	8.68636e+07	2.73844e+07	1.61747e+07	2.56738e+06
IGHV3-64D	0.646941	-0.628295	0.326274	0.599433	0.347826	1.36516e+08	8.83181e+07	1.2189e+07	9.97841e+07	1.8922e+07	4.77948e+07	4.2356e+07	5.27309e+07	1.26843e+08	5.77845e+07	3.5742e+07	2.13861e+07	2.3428e+07	1.50172e+07	6.80607e+07	3.73366e+08	1.51024e+08	3.52824e+07	1.08653e+07	2.86676e+07	3.08188e+07	2.08787e+08	6.4793e+07	5.63076e+07	3.4448e+06	7.21304e+07	6.5799e+06	5.39495e+08	5.87463e+07	4.01801e+07	7.17223e+07	4.61917e+07	5.41964e+07	3.65601e+07	4.03299e+08	1.79544e+08	1.15445e+08	5.18228e+08	4.46309e+07	1.75023e+08	1.60973e+07	4.76624e+07	5.54147e+08	2.02423e+08
IGHV7-4-1	1.66612	0.736491	0.624356	0.808593	0.324964	5.59495e+06	9.32185e+06	2.52244e+06	6.12551e+06	3.98343e+06	6.59637e+06	2.28334e+07	8.8551e+06	4.38029e+06	2.77339e+06	9.93878e+06	7.12367e+06	4.60554e+06	1.74515e+07	8.77803e+06	5.15436e+06	1.72397e+06	3.41926e+06	2.49381e+06	5.33013e+06	1.5549e+07	6.78002e+06	1.72267e+06	5.45091e+06	1.09479e+07	4.9545e+06	2.46881e+06	2.72558e+06	5.93431e+07	2.71338e+06	6.02293e+07	1.31204e+06	1.69299e+06	5.46727e+06	2.17469e+06	2.22325e+07	1.29593e+07	3.78028e+06	2.76502e+06	3.65675e+06	4.14344e+06	4.57548e+06	3.31101e+06	5.25541e+06
APOC3	2.0241	1.01728	0.0803618	0.29759	0.621203	5.47452e+06	1.1081e+07	1.12028e+06	8.03323e+06	6.1666e+06	6.15741e+06	7.58027e+06	6.79285e+06	2.69713e+06	7.00076e+06	7.07738e+06	1.41619e+07	3.42232e+06	4.41863e+06	3.25087e+06	3.17191e+07	3.363e+06	2.95444e+06	3.34767e+06	4.24578e+07	5.24372e+06	2.24778e+07	2.59499e+07	9.87983e+06	5.67976e+06	4.26864e+06	1.58649e+07	1.35232e+07	5.72687e+06	5.81442e+06	2.86695e+07	1.57677e+06	3.96964e+07	5.26596e+06	1.43137e+07	5.12834e+06	6.53435e+06	3.58228e+06	5.05074e+06	8.28241e+06	5.80789e+06	2.10447e+06	1.6421e+07	8.55763e+06
HP	3.1399	1.65072	7.46072e-06	0.000442047	1.16144	1.17718e+09	3.69622e+09	4.28339e+09	5.5947e+09	2.34616e+09	3.87599e+09	1.10528e+10	3.6262e+09	6.54289e+08	2.65577e+09	5.61888e+09	2.98069e+09	4.90554e+09	1.53918e+09	2.02919e+09	4.32621e+09	1.29326e+09	6.73063e+09	2.85082e+09	1.67274e+09	1.08975e+10	1.59628e+09	5.79214e+09	7.00172e+09	6.71434e+08	2.0978e+09	2.40236e+09	5.08027e+08	4.89746e+09	5.417e+09	2.45597e+09	8.10364e+08	2.52525e+09	5.39831e+09	1.46711e+09	1.13961e+09	1.94398e+09	1.2598e+09	8.71864e+08	2.04478e+09	7.08803e+08	1.04681e+09	2.00856e+09	1.02896e+09
HBB	12.0463	3.59051	0.000321451	0.0118243	0.569568	1.78357e+08	2.14853e+09	1.37485e+09	5.78935e+09	1.96452e+08	1.97085e+10	1.94638e+09	1.65353e+08	9.66884e+06	1.29339e+09	5.09943e+08	5.5191e+08	1.14201e+08	2.80897e+08	2.85725e+08	6.94552e+07	8.90515e+07	6.93113e+08	1.22839e+08	9.66686e+08	1.34989e+09	7.20108e+08	1.17869e+10	4.46764e+08	7.87662e+07	6.80346e+08	1.28674e+08	2.54169e+08	6.45392e+08	4.06955e+09	2.98377e+09	3.32855e+08	3.97627e+08	1.22558e+10	6.03155e+08	9.86748e+07	2.61412e+08	9.85408e+07	6.99071e+07	1.10094e+08	1.13014e+08	1.02067e+08	2.21172e+08	9.76492e+07
TFRC	6.70744	2.74576	0.000663779	0.0196645	0.575044	1.55867e+07	1.04547e+08	2.51707e+07	4.30028e+07	2.92944e+07	1.03028e+07	4.27764e+08	8.60885e+06	4.51012e+07	1.69703e+07	2.36339e+08	1.43309e+08	1.12938e+07	1.12281e+07	9.07904e+06	7.66774e+07	4.63284e+06	2.63951e+07	1.51406e+08	1.46303e+08	1.11793e+08	2.54365e+07	2.69358e+07	1.58701e+08	1.18214e+08	2.89809e+07	6.79401e+07	5.29241e+07	1.02366e+09	8.35886e+06	2.24347e+07	1.15306e+07	3.54893e+08	4.69886e+06	1.06678e+07	1.00178e+07	3.17469e+07	428133	4.90738e+06	1.40276e+07	1.37034e+07	3.63029e+06	1.95247e+07	623089
IGKV2-30	1.69849	0.764257	0.734702	0.857755	0.224182	1.42468e+07	2.41981e+07	1.52721e+07	2.19946e+07	9.71605e+06	1.42249e+07	9.88043e+06	1.59009e+07	4.23181e+06	1.36117e+07	4.31611e+07	1.91525e+07	1.17095e+07	8.90928e+06	2.49667e+07	9.5003e+06	1.42689e+07	1.21098e+07	8.90394e+06	6.67182e+06	3.27123e+08	9.52067e+06	5.02388e+07	3.19975e+06	1.50613e+07	9.96112e+06	1.81419e+07	5.74742e+06	1.78045e+07	5.1399e+06	8.07561e+06	2.0819e+07	1.34432e+07	2.37026e+07	6.37334e+06	2.1837e+07	1.75985e+07	1.07213e+07	1.87983e+07	2.6008e+07	2.27242e+07	1.51956e+07	1.45602e+07	1.43521e+07
IGKV1-8	1.75665	0.812824	0.0621532	0.253971	0.160646	5.25038e+06	9.22307e+06	1.12792e+06	5.16684e+06	2.98423e+06	3.01901e+06	3.08976e+06	3.31766e+06	9.17417e+06	1.02399e+07	1.11239e+06	1.6323e+06	2.52148e+06	1.80312e+08	4.44973e+06	4.76551e+06	4.91599e+06	3.02186e+06	939169	313506	1.19508e+06	2.19367e+06	6.89585e+06	2.68314e+06	4.99283e+06	3.44259e+06	1.99975e+06	3.14753e+06	5.77841e+06	1.32683e+06	4.2308e+06	5.95717e+06	1.36337e+07	4.08883e+06	691460	9.74971e+06	6.67487e+06	8.17279e+06	4.92197e+06	6.22819e+06	828194	2.18182e+06	4.26272e+06	1.05802e+07
HBA1	7.24478	2.85694	0.00395085	0.0668822	0.554371	2.60677e+08	1.88854e+09	1.60771e+09	8.32573e+09	2.60064e+08	1.94237e+10	2.12875e+09	1.49752e+08	3.07376e+07	3.09311e+09	3.66028e+08	6.51541e+08	1.98176e+08	5.02211e+08	5.19169e+08	1.75561e+08	8.7903e+07	6.90145e+08	1.39825e+08	5.64625e+08	2.12176e+09	1.19617e+09	4.41387e+09	6.3315e+08	1.87469e+08	6.94685e+08	2.22536e+08	1.91341e+08	6.02198e+08	2.40311e+09	4.59408e+09	6.22302e+07	1.61197e+08	5.3421e+09	5.81315e+08	1.35213e+08	2.86292e+08	1.58643e+08	5.17859e+07	1.37247e+08	2.06507e+08	1.70881e+08	2.85498e+08	2.61503e+07
ORM1	1.8808	0.911346	0.00578902	0.0762222	0.808433	1.31443e+07	2.47218e+07	3.43748e+07	3.10669e+07	3.27586e+07	4.84757e+06	5.62276e+07	3.23095e+07	1.54961e+07	8.2049e+06	3.11935e+07	3.38054e+07	1.75726e+07	1.02627e+07	1.68132e+07	2.63139e+07	7.98605e+06	4.32188e+07	2.71291e+07	4.70154e+06	2.71409e+06	2.87053e+07	3.89054e+07	7.98507e+07	1.42976e+07	1.45762e+07	4.57712e+07	1.49622e+07	2.1025e+07	1.99068e+07	2.28785e+07	4.83121e+06	3.30205e+07	2.12875e+07	1.88058e+07	3.72019e+07	2.12939e+07	6.3331e+06	1.59322e+07	3.26397e+07	4.40856e+06	8.16711e+06	4.89983e+06	1.415e+07
ITGA2B	0.619791	-0.690146	0.534063	0.781314	0.468243	1.44592e+07	8.96167e+06	4.42409e+06	1.36297e+07	3.8637e+06	1.72604e+07	3.11586e+07	2.72261e+06	4.00551e+06	8.67469e+06	4.24282e+06	5.6105e+06	1.91378e+06	3.42373e+06	744635	3.40211e+06	4.39535e+06	5.59704e+06	2.85231e+06	4.85442e+06	2.52993e+06	6.29758e+06	2.18746e+07	906419	3.11816e+06	4.80313e+06	1.82983e+06	2.02458e+07	1.39732e+07	3.79471e+07	1.25789e+07	1.35363e+06	4.35535e+06	1.90694e+07	2.20759e+07	2.53511e+07	5.33905e+07	1.68649e+06	2.87088e+06	3.19718e+07	345730	4.80856e+06	1.57932e+07	1.63518e+07
ITGB3	0.597176	-0.743773	0.571961	0.788109	0.389588	1.00596e+07	6.00738e+06	3.74028e+06	6.01746e+06	1.61311e+06	8.29149e+06	1.49861e+07	2.47944e+06	1.60392e+06	2.46542e+06	2.07986e+06	2.44724e+06	886124	877177	3.30576e+06	1.88721e+06	711641	1.52806e+06	1.91592e+06	895933	2.61211e+06	5.70285e+06	1.30723e+07	383805	1.41627e+06	6.4121e+06	3.68419e+06	1.10918e+06	2.86371e+06	3.73611e+07	4.70211e+06	2.96081e+07	6.22903e+06	6.67497e+06	1.86794e+07	1.41198e+06	3.17727e+07	782824	1.00382e+06	4.21081e+07	1.71894e+06	3.21613e+06	7.30425e+06	5.34721e+06
ITIH4	2.13786	1.09617	0.129326	0.364883	0.603964	1.0761e+08	2.30056e+08	9.97823e+07	4.20066e+08	1.15151e+08	1.12788e+08	1.83458e+08	5.14736e+08	1.27891e+08	1.09753e+08	1.27423e+09	4.34328e+08	1.63096e+08	5.51082e+08	3.3112e+08	1.64842e+08	2.15309e+08	1.09554e+08	6.96733e+07	6.2749e+07	2.89391e+07	6.6863e+07	8.18403e+07	8.67379e+07	6.37907e+07	2.2138e+08	3.63369e+07	3.28533e+07	3.81542e+07	5.20795e+08	1.39476e+08	1.26843e+08	1.21142e+08	3.78924e+08	5.88162e+08	1.25512e+08	1.69136e+08	9.3724e+07	8.05941e+07	1.44649e+08	5.53016e+07	9.98953e+07	1.24576e+08	8.7765e+07
KRT1	0.661979	-0.595143	0.185229	0.434646	0.522035	6.77393e+08	4.4842e+08	9.12435e+07	1.60023e+08	6.75012e+08	6.41674e+08	3.90212e+08	5.85374e+08	8.59355e+08	2.40059e+08	6.98953e+07	4.81669e+08	3.03313e+08	2.18583e+08	2.48872e+08	7.19272e+08	4.03306e+08	3.87076e+08	1.04474e+09	1.85468e+08	1.19639e+09	2.55115e+08	4.8144e+08	3.53982e+08	2.35042e+08	4.83486e+08	9.42965e+08	9.36516e+08	4.19648e+08	2.35743e+08	1.70234e+08	5.54457e+07	3.53919e+08	3.57508e+08	6.15269e+08	2.22764e+08	2.41618e+09	7.70545e+08	5.15999e+08	7.65652e+08	6.61058e+08	2.88639e+08	2.67078e+08	2.16627e+09
KRT10	0.630878	-0.664568	0.134257	0.369987	0.486492	3.48529e+08	2.19879e+08	8.02833e+07	4.45637e+07	1.9427e+08	3.13919e+08	1.83371e+08	3.06725e+08	1.78204e+08	6.87547e+07	2.68458e+07	2.10368e+08	1.80474e+08	6.17006e+07	9.70207e+07	5.20683e+08	2.81252e+08	3.26588e+08	4.90914e+08	7.6942e+07	6.10692e+08	1.90866e+08	2.71729e+08	2.26967e+08	7.71654e+07	2.54122e+08	8.39565e+08	2.73841e+08	4.74031e+07	8.7424e+07	7.56134e+07	2.75538e+07	1.75078e+08	4.767e+07	4.07451e+08	1.05327e+08	9.49309e+08	5.34056e+08	2.81065e+08	5.46926e+08	4.11602e+08	1.61223e+08	4.82246e+07	1.54518e+09
KRT14	0.647626	-0.626767	0.102583	0.337669	0.53159	1.09276e+08	7.07699e+07	4.46585e+07	3.13009e+07	9.51393e+07	1.20926e+08	5.47448e+07	1.1126e+08	2.81705e+07	4.57987e+07	7.94786e+06	9.64212e+07	5.01894e+07	2.58694e+07	3.65037e+07	1.73374e+08	5.67514e+07	6.71744e+07	8.62201e+07	1.65005e+07	2.30446e+08	3.70006e+07	6.28803e+07	7.7257e+07	6.06947e+06	1.29367e+08	2.36418e+08	7.44868e+07	5.78739e+07	3.84711e+07	2.56151e+07	2.8364e+06	6.04638e+07	1.75944e+07	1.29676e+08	867829	3.60546e+08	2.16995e+08	8.60974e+07	2.68854e+08	1.45424e+08	6.9666e+07	3.32419e+07	1.12283e+08
KRT2	0.636547	-0.65166	0.129326	0.364883	0.440865	1.3351e+08	8.49853e+07	1.64997e+07	1.28897e+07	5.87645e+07	1.02124e+08	1.05137e+08	1.25322e+08	3.8688e+07	1.05305e+07	6.92803e+06	9.70852e+07	9.25337e+07	4.01495e+07	5.70956e+07	2.69613e+08	1.37844e+08	1.27375e+08	1.56073e+08	3.01271e+07	1.5001e+08	4.20257e+07	5.66339e+07	7.07591e+07	3.58636e+07	6.44318e+07	3.49995e+08	9.42249e+07	2.67991e+07	4.41044e+07	4.14844e+07	9.79761e+06	7.31246e+07	7.78337e+07	1.82646e+08	4.3588e+07	3.73034e+08	1.09965e+08	8.96281e+07	1.09873e+08	1.2839e+08	9.35298e+07	4.08654e+07	6.88548e+08
KRT5	0.613386	-0.705133	0.521712	0.781314	0.420201	1.71951e+07	1.05472e+07	6.07499e+06	359273	9.49168e+06	7.8566e+06	1.10945e+07	8.47376e+06	9.87608e+06	5.90201e+06	1.57619e+06	1.33166e+07	2.12443e+06	2.94375e+06	4.69192e+06	2.75016e+07	6.63867e+06	7.86669e+06	3.73766e+07	2.38927e+06	4.39645e+07	1.99818e+06	1.60992e+07	1.12195e+07	4.1468e+06	9.49628e+06	3.15411e+07	3.05309e+07	3.54312e+06	4.43738e+06	3.55165e+06	2.7507e+06	2.78615e+06	4.37321e+06	1.20647e+07	1.76113e+07	5.95546e+07	2.23137e+07	6.54185e+06	2.23101e+07	1.67413e+07	102416	1.22307e+06	8.57251e+07
KRT75	0.653464	-0.61382	0.119878	0.359635	0.420582	1.05627e+08	6.90233e+07	1.25012e+07	2.28348e+07	9.38516e+07	6.07206e+07	5.36884e+07	6.5153e+07	1.35801e+08	3.30599e+07	2.60877e+07	4.83867e+07	6.37951e+07	4.37139e+07	3.40476e+07	9.21561e+07	9.67704e+07	6.44499e+07	1.28736e+08	1.1305e+07	3.70051e+08	5.15358e+07	4.33531e+07	7.01278e+06	4.91699e+07	2.90436e+07	1.281e+08	1.6233e+08	4.18908e+07	3.61693e+07	2.04771e+07	4.54728e+06	6.20484e+07	7.284e+07	1.12142e+08	7.09422e+07	3.34942e+08	1.03436e+08	5.77761e+07	6.36835e+07	8.86792e+07	6.30759e+07	2.40172e+07	4.81341e+08
PIGR	2.23407	1.15968	0.00615962	0.0768332	0.658297	1.2413e+07	2.77315e+07	3.41382e+06	4.37767e+07	2.56209e+07	7.32184e+06	3.80202e+07	5.16005e+07	6.4294e+06	1.00893e+07	3.24221e+07	3.71171e+07	1.25013e+08	9.1492e+06	3.04941e+07	9.66289e+06	3.4096e+06	1.87447e+07	3.69476e+07	9.0498e+06	1.4112e+07	1.20462e+07	1.06985e+08	6.98566e+07	9.13008e+06	2.67067e+07	9.56241e+06	1.25021e+07	1.12009e+07	1.44092e+07	1.89161e+07	1.0623e+07	2.35927e+07	2.91431e+07	4.80716e+07	4.01008e+06	1.46305e+07	9.22559e+06	2.4842e+07	3.9768e+07	4.42245e+06	2.64577e+06	7.76103e+06	6.72612e+06
LBP	1.58028	0.660184	0.106713	0.341769	0.397523	1.95333e+07	3.08682e+07	1.43221e+07	3.12453e+07	7.72417e+06	1.29183e+08	4.43347e+07	4.90447e+07	5.98172e+06	1.53209e+07	1.77003e+07	1.50044e+07	2.8672e+07	5.01228e+07	1.87332e+07	3.53825e+06	1.28266e+07	6.25886e+07	9.4378e+06	5.2853e+06	1.80123e+07	6.22172e+07	8.44799e+07	4.79408e+07	4.89772e+06	4.14452e+07	1.17546e+07	5.30719e+06	1.08197e+08	7.91888e+06	4.60635e+07	6.71516e+06	6.18933e+06	1.44791e+07	3.19667e+07	5.00121e+07	4.82397e+06	1.30728e+07	5.93714e+06	3.01326e+07	1.09127e+07	1.50159e+06	1.03021e+08	2.49199e+07
HBD	10.6147	3.40799	0.00140853	0.0333822	0.564278	2.43109e+08	2.58053e+09	6.4439e+08	9.3371e+09	2.30757e+08	2.70182e+10	2.09361e+09	1.82027e+08	9.84755e+07	5.21007e+09	5.42303e+08	1.02519e+09	1.70065e+08	3.14263e+08	4.39885e+08	1.37127e+08	1.02149e+08	7.55975e+08	5.38311e+07	3.09359e+08	1.60713e+09	1.43437e+09	7.42853e+09	8.31142e+08	3.28259e+08	5.97278e+08	1.36062e+08	4.24229e+08	1.19643e+09	4.78836e+09	8.66383e+09	3.02639e+07	3.73996e+08	8.02067e+09	6.32157e+08	2.16473e+08	3.3847e+08	7.18735e+07	6.61185e+07	1.27768e+08	1.15584e+08	1.07541e+08	3.2147e+08	8.56917e+07
LRP1	1.53193	0.61535	0.326274	0.599433	0.318081	8.66832e+06	1.32793e+07	3.04233e+06	4.24283e+07	1.78023e+06	3.33717e+06	1.12477e+07	1.23899e+07	2.26954e+06	4.89549e+06	8.1426e+07	1.52696e+07	5.136e+06	2.12142e+07	1.25706e+07	8.07373e+06	7.05212e+06	2.78075e+06	2.82547e+06	1.26614e+06	1.05669e+07	3.6348e+06	5.85759e+06	3.21457e+06	1.07391e+07	3.81636e+07	8.98098e+06	1.11507e+06	1.69563e+07	4.15823e+07	2.04232e+06	6.12708e+06	5.92803e+06	9.91646e+06	3.4385e+07	2.43848e+06	2.13349e+07	1.90211e+06	6.67442e+06	1.09786e+07	5.15937e+06	1.67778e+06	1.59865e+07	6.27916e+06
MASP2	1.99053	0.993149	0.204999	0.449859	0.507885	1.61341e+07	3.21154e+07	1.2574e+06	1.33476e+07	4.85543e+06	4.57634e+07	1.203e+08	4.6648e+07	2.05481e+06	7.36423e+06	2.98135e+07	3.43515e+06	1.80515e+07	5.75953e+06	1.28175e+07	1.12296e+07	1.13289e+07	1.13591e+08	1.05222e+07	1.31863e+07	3.22384e+07	7.26241e+07	1.22341e+08	9.48114e+07	5.89378e+06	2.01872e+07	8.19366e+06	1.086e+07	3.12255e+07	8.31904e+06	1.74048e+07	1.61704e+07	2.88138e+07	8.46891e+06	1.1093e+08	5.5583e+06	1.45368e+07	1.65591e+06	1.49125e+07	4.92888e+07	1.13016e+07	9.05879e+06	4.7114e+07	1.82246e+07
NCAN	2.4769	1.30853	0.417395	0.686962	0.257693	1.13926e+07	2.82182e+07	4.57238e+08	9.95279e+06	3.96711e+06	2.6437e+06	524356	1.03691e+07	3.51111e+07	3.68916e+07	8.13989e+06	58143.1	1.02445e+07	1.05865e+06	1.48666e+06	183332	6.49149e+06	1.10096e+07	1.7398e+06	7.73116e+07	2.06899e+06	4.27736e+06	3.15619e+06	5.6542e+07	3.46544e+06	4.3454e+06	2.55829e+06	1.03362e+07	9.76984e+06	7.64002e+06	1.64425e+07	142323	7.5459e+06	1.03898e+08	2.45901e+07	9.05332e+06	1.15611e+06	2.66299e+07	7.71505e+07	1.64566e+06	1.93579e+07	1.7742e+06	2.636e+07	2.17846e+07
IGHV1-18	2.33382	1.2227	0.0308429	0.18743	0.658529	1.34806e+08	3.14613e+08	1.16153e+08	2.82538e+08	2.36505e+08	1.65104e+08	3.98939e+08	6.11128e+07	2.16353e+08	2.0176e+08	2.60582e+08	1.26843e+08	9.60538e+07	1.51936e+08	2.07336e+08	1.00296e+08	1.22495e+08	5.33398e+08	3.20987e+08	5.84155e+08	8.46968e+07	1.24038e+09	1.55864e+09	9.20715e+07	1.1769e+08	4.62791e+08	1.77597e+08	5.58058e+08	8.5363e+08	2.29734e+08	7.60055e+07	3.46633e+07	4.00974e+08	8.46362e+06	3.04283e+08	4.65263e+07	1.12715e+08	1.36375e+08	1.9654e+08	7.83282e+07	2.16835e+08	1.55232e+08	1.68189e+08	2.26725e+08
CAT	2.6028	1.38006	0.020482	0.163342	0.631397	4.82508e+06	1.25587e+07	1.89083e+07	1.93929e+07	2.90475e+06	6.04014e+07	1.09503e+07	1.079e+07	2.79585e+06	4.78257e+07	3.63889e+07	1.24587e+07	1.47449e+06	6.22539e+06	610989	4.05524e+06	5.20926e+06	5.26543e+06	1.84463e+06	1.95896e+07	4.20534e+06	3.76151e+06	2.91932e+07	1.15665e+07	2.54448e+06	3.07821e+06	1.27076e+06	1.01695e+07	6.41587e+06	1.81731e+07	3.87843e+07	1.33268e+06	1.10538e+06	1.20466e+07	3.698e+06	7.16615e+06	8.19115e+06	3.08824e+06	3.1152e+06	5.94111e+06	1.14343e+06	3.02468e+06	3.19014e+06	5.08228e+06
KRT86	2.15422	1.10717	0.0227438	0.163342	0.199332	1.9476e+07	4.19557e+07	3.75445e+06	8.37265e+06	2.58973e+07	1.08271e+07	3.76123e+06	1.08206e+07	1.59893e+07	1.00481e+07	939888	1.16365e+07	5.09265e+06	6.83338e+06	1.12416e+07	1.6544e+07	5.37525e+06	3.44447e+08	1.32153e+07	6.74713e+06	2.04793e+07	609664	1.39678e+07	350704	8.95692e+06	5.60981e+06	7.5033e+08	9.17541e+06	6.8837e+06	5.99263e+06	4.25604e+06	3.61378e+06	6.93271e+06	6.56711e+06	2.92685e+07	1.25571e+06	2.82354e+07	3.20686e+07	3.01632e+07	1.66775e+07	1.29926e+07	8.97168e+06	9.19128e+06	1.00125e+08
PRDX2	2.0283	1.02027	0.0324044	0.191996	0.502164	4.9898e+06	1.01208e+07	377912	2.0537e+07	2.61025e+06	4.82687e+07	4.91362e+06	3.64711e+06	2.30602e+06	4.66743e+06	1.02568e+07	4.58258e+06	2.92795e+06	4.98502e+06	3.83056e+06	5.02054e+06	8.41621e+06	7.79695e+06	1.41219e+06	4.87295e+06	1.63262e+07	5.22443e+07	2.09312e+07	8.72187e+06	3.86404e+06	1.08229e+07	1.65256e+06	1.4853e+07	1.14904e+07	7.72406e+06	2.61701e+07	1.35363e+06	3.75689e+06	1.04031e+07	2.24343e+06	1.46711e+06	2.38351e+07	1.79001e+06	3.26537e+06	5.01285e+06	3.05083e+06	2.27912e+06	2.41746e+06	4.8255e+06
SAA1	12.629	3.65867	0.115358	0.350511	0.487037	4.7142e+06	5.95356e+07	3.09025e+08	8.47771e+06	2.91535e+07	2.22782e+06	5.35146e+08	8.35998e+06	8.58675e+06	1.902e+06	1.81617e+06	5.2822e+06	1.18891e+08	4.5835e+06	5.50247e+06	372787	1.13843e+07	934240	6.23191e+06	1.0843e+07	8.31736e+06	2.27962e+06	195793	2.55939e+08	7.90245e+06	3.58409e+07	2.77853e+06	2.52262e+06	4.05603e+06	2.10238e+07	5.34123e+08	503459	7.94006e+06	8.39915e+06	4.13441e+06	8.81928e+06	1.27663e+07	4.31648e+06	4.63809e+06	4.50533e+06	835187	552151	2.30027e+06	6.42624e+06
SAA4	2.35256	1.23423	0.161071	0.410472	0.447309	3.72308e+07	8.75879e+07	2.42813e+08	4.97401e+07	6.06585e+07	4.95541e+07	1.46293e+08	5.38987e+07	6.6307e+06	1.79016e+07	5.61788e+07	1.39453e+07	1.00357e+08	1.88792e+07	1.24535e+07	1.53857e+07	1.77981e+07	1.70976e+07	4.38011e+07	2.5472e+08	4.05224e+07	1.97768e+08	2.03899e+07	1.06023e+08	1.29457e+07	9.14387e+07	2.67595e+07	6.9396e+06	1.93406e+07	2.1565e+08	7.55986e+08	1.82302e+07	8.94904e+07	4.83302e+07	6.24782e+07	1.47953e+07	6.77098e+07	6.29754e+07	4.02958e+07	1.46804e+07	3.90673e+07	4.39355e+07	1.13966e+08	2.07283e+07
SERPINA3	1.75357	0.810296	0.16688	0.416321	0.407979	1.78166e+08	3.12427e+08	4.21617e+08	1.28028e+08	1.04224e+08	2.74881e+08	1.06876e+09	2.00151e+08	6.2686e+07	1.30838e+08	1.47976e+08	1.72995e+07	1.92361e+08	3.79252e+08	2.88382e+07	4.89886e+07	6.05529e+07	1.09019e+08	1.58511e+08	1.06859e+09	9.06982e+07	5.72275e+08	1.24369e+08	4.93358e+08	3.72293e+07	6.2829e+08	2.78627e+07	3.01523e+08	2.32729e+08	9.00896e+08	1.70346e+09	1.20754e+08	5.22629e+07	1.05434e+08	3.1639e+08	1.28795e+08	4.18742e+08	1.00266e+08	1.18362e+08	2.59104e+07	1.77928e+08	1.62425e+08	8.11957e+08	1.37973e+08
SERPING1	2.02123	1.01523	0.0543923	0.245127	0.599965	5.08638e+06	1.02807e+07	2.30711e+07	5.87148e+06	1.07048e+07	7.51128e+06	4.08598e+07	3.68174e+06	1.78404e+07	2.03342e+07	7.92736e+06	822219	6.73308e+06	1.41806e+06	1.59639e+06	4.21589e+06	6.43265e+06	2.20744e+07	3.88236e+06	4.84612e+06	2.75362e+06	3.35632e+07	1.0321e+07	1.05369e+07	3.54337e+06	1.58956e+06	4.13738e+06	823948	4.09714e+06	2.52138e+07	2.44963e+07	1.11462e+06	7.36399e+06	3.94365e+06	1.59428e+07	2.78947e+06	2.6818e+06	1.05348e+06	1.61052e+06	1.46438e+06	353466	6.55063e+06	1.32401e+07	4.90155e+06
STOM	3.82554	1.93567	0.450755	0.726728	0.465454	1.31021e+07	5.01228e+07	8.23416e+06	2.01595e+08	1.02347e+06	4.83845e+08	1.32294e+08	2.58892e+06	528850	5.71725e+06	9.27468e+06	2.01728e+06	2.66809e+06	1.02403e+07	4.94831e+06	5.08249e+06	3.59011e+06	1.31819e+07	1.03129e+06	1.24707e+07	4.50317e+06	1.381e+07	5.54104e+07	10551.3	2.72163e+06	1.80545e+07	2.98926e+06	2.7519e+07	3.15377e+07	1.53373e+08	2.30414e+08	2.96081e+07	9.95334e+06	1.34599e+08	3.92156e+07	7.68966e+06	4.70789e+07	5.80867e+06	4.26468e+06	2.8398e+07	480818	5.05914e+06	2.03838e+07	8.48687e+06
LPA	4.43416	2.14866	0.0393291	0.207133	0.389139	2.64153e+07	1.1713e+08	4.6679e+07	1.61402e+07	2.20917e+06	4.92252e+07	3.49241e+07	4.71141e+07	9.10768e+06	8.63437e+06	2.21514e+07	1.04095e+07	7.38026e+08	2.12972e+07	4.3851e+07	4.12512e+07	8.45722e+06	1.74794e+08	9.18373e+07	3.52861e+07	1.67548e+08	1.86312e+08	5.06936e+07	1.56017e+09	5.45464e+06	1.716e+08	4.21136e+06	7.14519e+07	2.62738e+07	1.14999e+08	2.49472e+07	1.30544e+07	2.18051e+06	5.90288e+06	5.90838e+07	1.40656e+06	1.87789e+07	6.86869e+07	3.84786e+07	6.74825e+06	3.14475e+07	9.73972e+06	1.25365e+08	1.20065e+06
APOB	6.41532	2.68152	0.0474421	0.23923	0.370633	1.54749e+07	9.92762e+07	889121	8.77939e+07	151067	4.77534e+07	7.04458e+07	1.12321e+07	5.15537e+06	9.07804e+06	2.15042e+07	5.82576e+06	5.79178e+08	1.3403e+07	2.03025e+06	8.1838e+06	4.53686e+06	9.96107e+07	4.1679e+07	1.55331e+07	8.36337e+07	2.13291e+08	6.13647e+07	1.56151e+09	5.56933e+06	8.83498e+07	7.76336e+06	2.6309e+07	4.60642e+07	5.87632e+07	2.30942e+07	309405	5.47002e+07	1.92519e+07	2.15361e+06	6.05164e+07	1.39199e+07	7.49878e+06	1.04258e+07	1.93463e+07	1.84593e+06	576450	1.85972e+07	4.56981e+06
[truncated: 15 more columns]

## Sheet: HH_S1
Table S1B: Differentially expressed proteins in EV samples between 17 early-stage GAC cases and 19 healthy controls
	FoldChange	log2FoldChange	pValue	padj	cohensD	mean intensity in HH	mean intensity in S1	GC1_04	GC1_06	GC1_07	GC1_09	GC1_12	GC1_13	GC1_14	GC1_16	GC1_17	GC1_18	GC1_20	GC1_21	GC1_25	GC1_27	GC1_30	GC1_31	GC1_32	HH1_01	HH1_02	HH1_03	HH1_04	HH1_05	HH1_06	HH1_07	HH1_08	HH1_09	HH1_10	HH1_11	HH1_12	HH1_13	HH1_14	HH1_15	HH1_16	HH1_17	HH1_18	HH1_19	QC1	QC2	QC3	QC4	QC5
APOA2	0.656753	-0.606578	0.185581	0.559064	0.423442	4.89628e+07	3.21564e+07	5.67246e+07	2.68772e+07	8.86827e+06	1.17143e+07	3.06511e+07	3.62109e+07	4.6403e+07	2.44756e+07	1.02212e+07	1.24657e+08	4.77592e+07	2.59071e+07	2.13857e+07	1.67377e+07	5.00707e+06	3.59445e+07	1.71149e+07	5.78152e+07	8.00449e+07	3.90235e+07	5.14335e+07	2.87079e+07	6.06521e+07	4.07086e+07	1.28617e+08	7.21457e+06	3.82735e+07	2.07289e+08	2.11672e+07	2.09637e+07	2.06007e+07	1.95205e+07	3.04783e+07	4.59273e+07	2.69026e+07	4.95222e+06	2.42139e+07	4.41097e+07	3.6711e+07	1.636e+06	1.02282e+07
APOB	2.5177	1.3321	0.0705552	0.340076	0.622969	1.50043e+07	3.77762e+07	4.59565e+07	1.08094e+07	4.96139e+06	2.06951e+07	1.28987e+07	1.95386e+06	7.87586e+06	9.58626e+07	4.01108e+07	1.49486e+07	2.05265e+08	5.90557e+07	6.00366e+06	4.43309e+07	297763	5.26419e+07	1.85275e+07	5.82393e+07	1.33961e+07	5.52388e+06	1.00335e+07	1.86184e+07	1.77647e+06	554760	1.78975e+07	4.39786e+06	3.04291e+07	4.6667e+07	3.75689e+06	5.45756e+06	713184	3.88205e+07	3.58705e+06	5.44615e+06	7.76173e+06	1.20042e+07	715257	8.84738e+06	5.3373e+07	6.31322e+06	4.32066e+07
APOC3	2.83785	1.5048	0.155631	0.494826	0.848986	4.39623e+06	1.24759e+07	5.92572e+06	3.69461e+06	2.59565e+06	6.81108e+06	4.25237e+06	3.12855e+06	3.05256e+07	2.84327e+06	1.98173e+06	4.08602e+07	2.1632e+07	2.49734e+07	1.52679e+07	4.08198e+06	1.52268e+06	3.82028e+07	3.78991e+06	4.93537e+06	5.0777e+06	3.44749e+06	2.8932e+06	3.14378e+06	5.75958e+06	2.02528e+06	1.58031e+07	4.86498e+06	3.5093e+06	5.92044e+06	3.10579e+06	2.93779e+06	1.6154e+06	3.26934e+06	2.83413e+06	2.9037e+06	5.27876e+06	4.2033e+06	4.44216e+06	2.71635e+06	1.26687e+06	5.21165e+06	7.86905e+06
APOE	0.645763	-0.630924	0.826619	0.953183	0.307616	1.39406e+08	9.00231e+07	1.17103e+08	2.73022e+07	5.18238e+07	1.71746e+08	1.02348e+08	2.13472e+07	5.14916e+07	8.19926e+07	3.59467e+07	4.43294e+08	2.07539e+08	1.00295e+08	1.855e+07	3.21329e+07	4.51557e+06	5.23008e+07	1.06647e+07	4.01517e+08	9.7117e+07	3.11649e+07	4.27791e+07	9.16359e+07	4.64028e+07	1.66216e+07	2.41419e+08	6.78138e+07	1.75418e+08	8.8781e+07	1.54016e+07	4.08018e+07	1.52786e+07	7.65324e+08	3.59811e+07	1.45322e+07	4.30116e+08	3.0606e+07	3.96946e+07	8.26793e+07	8.41674e+07	1.53677e+07	1.52245e+06
APOH	1.92905	0.947894	0.314704	0.715505	0.620835	5.60608e+06	1.08144e+07	2.08662e+07	5.41713e+06	753355	1.62683e+07	4.78053e+06	1.00232e+07	1.19123e+06	2.8154e+07	1.63701e+06	3.0534e+06	2.24733e+07	1.71184e+07	752728	2.99698e+07	1.3027e+06	6.06639e+06	1.40176e+07	3.80315e+06	3.79637e+06	3.78714e+06	2.74059e+06	8.85426e+06	3.63677e+06	1.68516e+06	3.14528e+07	1.41787e+06	4.56084e+06	4.9717e+06	5.69687e+06	3.97357e+06	5.49697e+06	9.72109e+06	2.79693e+06	3.91919e+06	1.9374e+06	2.26683e+06	4.95816e+06	1.41864e+07	4.86297e+06	1.09038e+06	8.66466e+06
C1S	0.588163	-0.765712	0.00806138	0.114282	0.935558	1.19714e+08	7.04115e+07	1.17873e+08	1.51703e+08	8.04319e+07	6.83792e+07	1.99549e+07	2.01352e+08	5.7764e+06	6.55507e+07	9.76357e+07	6.83622e+07	5.75451e+07	3.97833e+07	3.5187e+07	7.84882e+07	2.32968e+07	2.0471e+07	6.52056e+07	1.60785e+08	6.62944e+07	1.21646e+08	1.71521e+08	4.78678e+07	1.14726e+08	8.06889e+07	2.58819e+08	1.22688e+08	1.57729e+08	6.90449e+07	7.41767e+07	1.36629e+08	1.87318e+08	6.97771e+07	1.24038e+08	1.20468e+08	4.17308e+07	1.48625e+08	1.31281e+08	1.11817e+08	1.255e+08	1.37527e+08	5.14677e+07
C6	0.393194	-1.34669	0.00217286	0.0748085	0.590356	1.63405e+07	6.42499e+06	4.25429e+06	3.65912e+06	9.14983e+06	1.44248e+07	4.29394e+06	2.63239e+06	8.90368e+06	7.05793e+06	3.44497e+06	2.37751e+06	7.46009e+06	7.4258e+06	2.52028e+06	5.52963e+06	1.82494e+06	2.09216e+07	3.34403e+06	2.14911e+07	1.07331e+07	1.28889e+07	1.12152e+07	3.87923e+06	3.96639e+06	1.30961e+07	1.29343e+07	5.17861e+06	1.06561e+08	8.84038e+06	3.84903e+06	1.23798e+07	2.2734e+07	9.855e+06	9.87402e+06	6.89105e+06	1.14025e+07	2.26994e+07	5.79805e+06	7.76121e+06	9.59959e+06	1.3746e+07	1.2833e+07
C7	0.566585	-0.819635	0.0415236	0.27282	0.592114	3.81864e+07	2.16358e+07	7.681e+06	1.44496e+07	3.83668e+07	3.45705e+07	2.88797e+07	3.08293e+07	3.73448e+07	1.1831e+07	1.66143e+07	1.35684e+07	1.54619e+07	7.12505e+06	1.78982e+07	2.43782e+07	1.74619e+06	5.1781e+07	1.52835e+07	3.73014e+07	2.9834e+07	3.24228e+07	6.09408e+07	7.63494e+06	6.13708e+06	2.43175e+07	3.26417e+07	2.80377e+07	1.7886e+08	3.20052e+07	3.38562e+07	4.23981e+07	4.11828e+07	2.48847e+07	2.14831e+07	4.32772e+07	2.03425e+07	2.79832e+07	3.97676e+07	1.75452e+07	4.4707e+07	2.74978e+07	1.13135e+07
C8B	0.503424	-0.990154	0.0252372	0.233185	0.736781	6.40877e+07	3.22633e+07	1.71828e+07	3.71997e+07	6.5639e+07	3.18446e+07	2.31592e+07	6.17189e+07	3.19173e+07	2.61028e+07	4.02422e+07	3.80074e+07	2.75007e+07	1.90287e+07	1.35897e+07	2.25237e+07	3.66968e+06	5.03472e+07	3.88019e+07	4.24108e+07	3.30761e+07	6.64301e+07	5.31534e+07	1.31449e+07	4.52217e+07	7.08487e+07	6.21784e+07	2.78868e+07	2.46579e+08	2.41404e+07	5.64264e+07	4.02902e+07	1.38905e+08	7.72619e+06	1.07291e+08	1.23673e+08	5.38366e+06	5.28996e+07	1.25753e+08	7.64238e+07	6.11085e+07	5.48372e+07	2.19979e+07
C8G	0.449831	-1.15254	0.0275008	0.233185	0.858213	3.26703e+07	1.46961e+07	6.79121e+06	1.17289e+07	3.59089e+07	2.65246e+07	2.16579e+07	2.37641e+07	1.31087e+07	9.97459e+06	1.49907e+07	1.16144e+07	8.61321e+06	2.89288e+06	9.78108e+06	1.2016e+07	3.27743e+06	1.76643e+07	1.95252e+07	2.82853e+07	8.97026e+06	4.12644e+07	8.86072e+06	8.68758e+06	2.07278e+07	2.2083e+07	4.45572e+07	1.06523e+07	1.19468e+08	1.18473e+07	4.72405e+07	2.22037e+07	5.8035e+07	1.31828e+07	4.09334e+07	6.04748e+07	6.47019e+06	4.67909e+07	2.66973e+07	8.05051e+06	1.85259e+07	2.8844e+07	1.75461e+07
CAT	2.9962	1.58313	0.075782	0.345265	0.664933	3.81373e+06	1.14267e+07	5.81286e+07	1.0384e+07	2.69065e+06	3.50197e+07	5.99115e+06	587999	3.90265e+06	4.4585e+06	1.77523e+06	1.88525e+07	3.61997e+06	2.80948e+07	1.22294e+06	6.17446e+06	693369	1.06379e+06	1.15933e+07	4.30943e+06	4.92451e+06	1.95913e+06	1.97256e+06	3.75709e+06	1.1004e+06	1.93666e+06	3.0701e+06	4.89105e+06	1.12884e+06	2.63592e+06	528933	1.71799e+06	346633	7.55239e+06	1.80117e+06	438409	2.52972e+07	3.09245e+06	4.99282e+06	5.66729e+06	1.02882e+06	2.88444e+06	4.53202e+07
CCDC81	0.5922	-0.755845	0.285144	0.673722	0.450953	8.65403e+06	5.12491e+06	3.89062e+06	4.33136e+06	5.97493e+06	8.23127e+06	5.78718e+06	6.63308e+06	1.80092e+06	9.17854e+06	1.86435e+06	7.68694e+06	3.98073e+06	771378	2.52508e+06	9.44627e+06	2.00925e+06	2.5538e+06	1.04578e+07	1.03638e+07	6.82193e+06	2.64511e+06	4.32771e+06	3.95738e+06	5.41961e+06	6.11085e+06	5.67694e+06	5.38894e+06	6.32845e+06	3.90222e+06	2.85362e+06	5.2271e+06	8.93013e+06	2.3115e+07	5.14603e+06	5.91154e+06	4.73363e+07	4.96381e+06	6.59013e+06	7.00502e+06	2.05692e+06	5.99896e+06	1.13741e+07
CD9	0.573775	-0.801442	0.185581	0.559064	0.632667	1.41389e+07	8.11257e+06	8.50905e+06	6.85222e+06	5.73017e+06	9.49647e+06	7.17838e+06	2.22762e+06	7.02692e+06	1.75485e+06	3.46528e+06	5.84216e+06	9.32608e+06	2.14839e+07	7.62448e+06	1.19465e+07	5.74859e+06	5.4323e+06	1.82687e+07	1.33117e+07	4.68893e+07	4.65928e+06	4.32804e+06	3.63152e+07	4.04527e+06	6.73685e+06	1.70435e+07	1.72611e+07	2.96949e+07	1.26461e+07	3.62226e+06	859982	8.97492e+06	2.19807e+07	5.6585e+06	7.85726e+06	1.45378e+07	1.2217e+07	5.83129e+06	7.74777e+06	1.41851e+07	8.22068e+06	1.36312e+07
CFP	0.468545	-1.09374	0.00665002	0.102755	0.687778	7.95012e+06	3.72498e+06	3.72623e+06	2.07391e+06	3.28635e+06	6.14178e+06	3.12297e+06	3.77707e+06	8.94839e+06	2.51005e+06	1.69588e+06	3.76253e+06	929150	8.24328e+06	3.56963e+06	1.18746e+06	1.94611e+06	3.57932e+06	4.82463e+06	5.26125e+06	4.79861e+06	8.58073e+06	5.69995e+06	9.89887e+06	6.30482e+06	1.13642e+06	1.09951e+07	6.52135e+06	9.17552e+06	5.9304e+06	2.84906e+06	8.01486e+06	5.43266e+06	3.95965e+07	3.67912e+06	2.66799e+06	1.1036e+07	3.4729e+06	3.88619e+06	3.72864e+06	5.51173e+06	5.81625e+06	1.13741e+07
ECM1	0.250862	-1.99503	7.8139e-06	0.000941575	1.58648	6.00139e+07	1.50552e+07	1.37568e+07	2.20584e+07	1.6067e+07	4.45555e+06	3.28571e+07	4.51433e+07	3.41243e+06	465395	1.3352e+07	641254	1.42547e+07	5.77571e+07	1.54066e+07	726790	1.03487e+06	1.20711e+07	2.47833e+06	4.19315e+07	4.5489e+07	1.84536e+07	1.14118e+08	7.57886e+07	6.86185e+07	1.15257e+07	9.02405e+07	9.00222e+07	1.58215e+08	5.42477e+07	3.54093e+07	6.31367e+07	7.6516e+07	4.50868e+07	3.0741e+07	2.46491e+07	5.52562e+07	4.08189e+07	1.7903e+07	1.83909e+07	3.8986e+06	304631	2.27672e+07
F12	0.652315	-0.616359	0.0813115	0.34993	0.624299	1.33983e+07	8.7399e+06	3.43205e+06	9.95952e+06	2.39478e+06	1.20675e+07	1.11668e+07	4.78128e+06	1.01982e+07	9.63728e+06	5.75653e+06	4.7053e+06	2.59458e+07	2.31826e+06	6.95024e+06	7.06317e+06	5.74859e+06	9.32527e+06	1.71276e+07	4.08152e+06	1.14501e+07	9.04845e+06	1.6181e+07	2.47871e+07	4.08035e+06	7.01486e+06	1.00818e+07	3.50601e+07	2.46767e+07	2.09091e+07	1.10534e+07	1.18216e+07	1.24924e+07	5.31981e+06	7.31097e+06	9.10276e+06	5.93588e+06	2.41594e+07	4.41894e+06	1.66628e+07	3.58657e+07	7.79605e+06	3.361e+06
F13A1	0.392109	-1.35067	0.000138586	0.00834979	1.19264	1.9763e+07	7.74926e+06	5.79899e+06	7.33468e+06	6.43937e+06	2.05616e+06	8.77158e+06	5.62743e+06	9.74344e+06	7.7647e+06	5.0997e+06	1.09386e+06	1.91277e+07	1.87756e+07	5.6425e+06	7.04858e+06	5.54985e+06	4.36726e+06	1.14961e+07	4.04308e+07	1.2418e+07	486215	2.0277e+07	1.96964e+07	2.41851e+07	1.06408e+07	3.77157e+07	3.1635e+07	5.14623e+07	2.53153e+07	1.33496e+07	2.06874e+07	2.04333e+07	1.07023e+07	8.38885e+06	7.37825e+06	7.15442e+06	1.31405e+07	6.75769e+06	3.3779e+06	2.60719e+06	760756	3.361e+06
F5	2.33958	1.22625	0.707182	0.906548	0.517836	6.09767e+06	1.4266e+07	1.51355e+07	3.57081e+06	1.99245e+06	1.93556e+07	7.01436e+06	4.32475e+06	942250	6.90136e+07	604334	2.84764e+06	6.56629e+07	2.46388e+07	974725	1.99918e+07	1.3027e+06	1.11147e+06	4.0385e+06	2.41588e+06	1.96046e+06	7.35025e+06	3.7152e+06	5.71766e+06	5.7191e+06	485626	3.08745e+07	4.83212e+06	1.66104e+06	1.95969e+06	2.49888e+06	6.2889e+06	2.23715e+06	2.41119e+07	2.54453e+06	2.81989e+06	7.20627e+06	1.45665e+06	7.96164e+06	5.65932e+07	3.43682e+06	3.48266e+06	4.53202e+07
FCN2	1.56516	0.646306	0.414675	0.780755	0.343739	5.19991e+07	8.13866e+07	4.33665e+07	5.36294e+07	6.912e+07	8.57293e+07	6.70235e+07	3.86935e+07	1.13111e+07	6.42191e+07	2.36168e+07	1.40294e+08	1.24076e+08	4.83333e+08	3.55013e+06	4.82215e+07	4.07496e+06	1.18044e+08	5.26951e+06	6.36449e+07	1.63973e+08	1.04231e+07	1.6966e+07	5.73106e+07	4.18451e+07	3.72578e+06	3.06545e+07	8.11499e+07	1.93203e+08	1.81439e+07	2.92399e+07	4.29907e+07	7.82938e+07	8.17769e+07	1.12006e+07	3.81595e+06	4.9806e+07	9.81831e+06	2.987e+07	3.35197e+07	4.07231e+07	2.211e+07	6.85296e+06
FN1	0.439991	-1.18445	0.000220411	0.0106238	1.35672	1.12259e+10	4.93929e+09	8.03425e+08	4.30445e+09	5.18286e+09	6.74482e+09	9.65531e+09	1.37037e+09	1.1737e+09	1.94784e+09	8.58232e+09	6.81563e+09	2.85015e+08	1.45242e+09	4.4467e+09	6.2581e+09	8.18534e+09	6.11034e+09	1.06493e+10	8.25078e+09	9.52379e+09	6.86566e+09	2.34883e+10	5.41596e+09	1.20239e+10	5.40103e+09	1.90915e+10	1.21668e+10	1.91221e+10	1.10315e+10	9.95349e+09	8.69739e+09	1.56335e+10	6.29997e+09	7.27475e+09	5.6637e+09	7.82244e+09	1.95655e+10	1.23968e+10	1.12574e+10	5.46092e+09	4.64825e+09	5.14796e+08
GSN	0.386427	-1.37173	5.14638e-06	0.000941575	1.6858	3.6358e+07	1.40497e+07	1.7729e+07	4.80886e+06	3.03595e+07	9.33002e+06	1.06856e+07	1.6661e+07	1.56852e+07	1.31196e+07	1.54646e+07	1.37911e+07	2.44725e+07	8.41825e+06	1.11339e+07	9.12832e+06	4.8586e+06	1.76725e+07	1.55262e+07	2.7495e+07	3.14295e+07	3.6076e+07	5.72969e+07	9.80292e+06	4.83539e+07	5.94352e+07	2.91218e+07	1.70325e+07	2.879e+07	3.16563e+07	2.68121e+07	2.95232e+07	3.76701e+07	1.4869e+07	4.05089e+07	4.00668e+07	8.30459e+07	4.18154e+07	2.23002e+07	1.08011e+07	1.50589e+07	3.19165e+07	1.62682e+07
H2AC4	1.73118	0.791754	0.925222	0.977975	0.268824	4.80608e+06	8.32018e+06	7.8614e+07	2.57029e+06	4.0782e+06	5.32077e+06	586399	5.92379e+06	2.89881e+06	3.79373e+06	2.18126e+06	1.39573e+06	2.65807e+06	5.60845e+06	1.16345e+06	985405	3.04181e+06	3.18736e+06	1.74355e+07	1.29039e+07	3.11183e+06	2.19349e+06	2.38663e+06	2.47993e+06	4.41975e+06	2.6307e+06	8.25274e+06	2.24681e+06	1.24883e+07	2.28252e+06	3.18267e+06	2.6168e+06	4.28311e+06	1.5425e+07	1.13452e+06	4.55515e+06	834098	3.8876e+06	1.93379e+06	6.42052e+06	1.22186e+07	2.03086e+06	2.85576e+06
H2BC12	2.39908	1.26248	0.396853	0.765133	0.324489	9.68834e+06	2.32431e+07	2.4687e+08	5.08337e+06	1.29936e+07	1.73033e+06	3.72682e+06	6.25396e+06	1.06218e+06	3.93244e+06	3.60369e+06	6.34914e+06	562086	3.45244e+06	1.65906e+06	1.89296e+07	4.32594e+06	646905	7.39505e+07	2.61817e+07	1.11657e+07	3.62945e+06	3.22425e+06	1.5116e+06	1.74281e+07	8.54883e+06	1.52491e+07	1.05408e+07	3.21434e+07	1.85603e+07	2.33212e+06	1.61032e+06	7.87863e+06	1.06199e+07	3.83499e+06	2.24117e+06	5.26806e+06	2.11008e+06	2.60488e+07	7.08488e+06	6.16955e+07	9.96882e+06	1.18459e+07
H3C1	1.6331	0.707614	1	1	0.206917	8.71384e+06	1.42306e+07	1.54928e+08	3.36682e+06	5.93615e+06	5.21591e+06	62292	5.08489e+06	7.74156e+06	7.76141e+06	2.06592e+06	2.55991e+06	5.99788e+06	468840	4.47742e+06	891313	9.47316e+06	5.28048e+06	2.06083e+07	313655	8.93153e+06	3.44021e+06	6.95994e+06	6.31732e+06	1.29044e+07	4.34543e+06	6.41014e+06	3.97489e+06	5.48409e+07	1.79929e+07	176403	3.63307e+06	1.3143e+06	2.00736e+07	3.08475e+06	3.87962e+06	2.78388e+06	4.18586e+06	1.41786e+07	1.30439e+07	4.97752e+06	3.07372e+06	4.53202e+07
H4C1	1.89976	0.925819	0.146488	0.490327	0.239453	4.44212e+07	8.43897e+07	9.31689e+08	3.55008e+07	589611	2.63841e+06	4.11462e+06	3.33689e+07	9.97951e+06	1.74892e+07	8.18814e+06	2.94703e+07	862832	2.0817e+07	3.31785e+06	1.23969e+07	1.77813e+07	2.71696e+06	3.03703e+08	1.41142e+07	3.91286e+07	1.24862e+07	1.08914e+07	2.66509e+07	4.83132e+07	3.51357e+07	6.38617e+07	1.61673e+07	3.41328e+08	7.48376e+07	9.85373e+06	3.51738e+06	2.28805e+07	8.34683e+07	1.29927e+07	4.65843e+06	1.84411e+07	5.27526e+06	1.08184e+08	1.60109e+08	1.2496e+08	7.94965e+06	4.23351e+06
HBA1	7.79918	2.96332	0.0609659	0.312612	0.545184	2.50868e+08	1.95656e+09	1.86929e+10	1.44117e+08	2.9581e+07	3.52255e+08	4.83314e+08	4.99634e+08	1.68955e+08	6.64177e+08	1.34564e+08	5.4338e+08	1.15116e+09	4.24779e+09	2.14163e+08	5.79539e+08	5.98886e+07	1.55132e+08	5.14109e+09	1.30125e+08	2.7552e+08	1.52674e+08	4.98373e+07	1.32083e+08	1.98737e+08	1.64451e+08	2.74756e+08	2.51663e+07	3.44702e+08	2.93414e+08	2.69199e+08	3.26538e+08	1.41842e+08	9.03479e+08	1.9691e+08	4.77091e+07	6.91554e+08	1.47795e+08	8.53443e+08	6.583e+08	1.16738e+09	4.23374e+08	1.04299e+08
IGHG3	0.503498	-0.989941	0.0325404	0.242344	0.521112	3.17239e+08	1.59729e+08	4.33813e+08	2.46973e+08	3.39927e+08	6.76735e+07	1.07643e+08	9.28944e+08	9.02399e+07	1.20535e+08	2.28196e+07	2.23306e+07	5.13204e+07	1.5158e+07	9.26544e+07	4.59875e+07	3.21696e+07	8.69036e+07	1.03093e+07	1.85546e+08	5.98132e+07	1.14963e+08	6.63489e+08	6.06971e+07	1.98274e+08	4.32506e+07	5.85444e+08	4.51957e+07	2.0196e+08	6.1197e+08	2.77677e+08	1.53172e+09	1.22071e+08	3.95649e+08	3.51345e+08	2.95291e+08	2.42771e+08	4.0415e+07	1.51691e+08	1.29568e+08	1.42115e+08	1.18504e+08	8.71736e+06
HBD	11.7284	3.55194	0.0813115	0.34993	0.567993	2.33961e+08	2.744e+09	2.60016e+10	1.75177e+08	9.47701e+07	5.21897e+08	3.02438e+08	4.23333e+08	1.31967e+08	7.2753e+08	5.18056e+07	2.97719e+08	1.3804e+09	7.14901e+09	1.30942e+08	1.15141e+09	2.91251e+07	3.59924e+08	7.71888e+09	2.08327e+08	3.25735e+08	6.9169e+07	6.36306e+07	1.2296e+08	1.11235e+08	1.03494e+08	3.09374e+08	8.24674e+07	3.74244e+08	2.05581e+08	3.84027e+08	2.4446e+08	1.93799e+08	7.37987e+08	1.11967e+08	4.23778e+07	5.70904e+08	1.83528e+08	1.15619e+09	8.43839e+08	4.8958e+08	7.29038e+08	1.51226e+08
IGHV3-33	0.632028	-0.66194	0.04139	0.27282	0.713087	2.42641e+07	1.53356e+07	1.02552e+06	5.0796e+06	1.38213e+07	2.81325e+07	1.623e+07	4.52181e+07	6.83755e+06	1.20369e+06	7.82088e+06	7.39622e+06	6.30483e+06	3.10017e+07	1.79545e+07	1.02969e+07	1.67695e+07	6.34855e+06	3.92633e+07	4.29569e+07	2.12036e+07	2.8478e+07	2.46661e+07	2.44793e+07	8.65752e+06	2.43844e+07	1.15704e+07	2.22431e+07	1.70864e+07	2.09099e+07	5.87478e+06	1.38827e+07	5.65928e+07	2.13715e+07	3.30437e+07	2.9126e+07	3.38863e+07	2.06036e+07	1.16281e+07	1.48151e+07	1.81654e+07	1.7136e+07	2.86462e+07
HPX	1.59738	0.675709	0.0656202	0.322744	0.854501	1.50797e+08	2.4088e+08	1.00759e+08	1.06846e+08	2.5195e+08	2.50259e+08	1.15143e+08	2.57237e+08	4.39631e+08	4.43817e+08	1.14836e+08	1.12328e+08	3.78481e+08	2.98764e+08	3.72721e+08	2.25629e+08	1.94239e+07	4.62664e+08	1.44478e+08	2.68154e+08	1.28257e+08	1.17518e+08	9.05192e+07	2.18642e+08	5.6878e+07	2.03472e+08	8.44397e+07	8.66755e+07	1.40644e+08	1.4778e+08	1.23826e+08	1.20452e+08	2.41271e+08	2.12326e+08	9.86949e+07	2.06216e+08	1.6479e+08	1.54588e+08	1.43812e+08	2.8293e+07	1.27483e+08	2.09707e+08	1.26627e+07
HRG	1.6153	0.691806	0.271073	0.653286	0.456019	6.86275e+08	1.10854e+09	2.01957e+09	6.40012e+08	3.34574e+08	9.15248e+08	7.16273e+08	1.20306e+09	6.36422e+08	2.73697e+09	2.29229e+08	1.16244e+08	3.47826e+09	1.75539e+09	3.39854e+08	2.71599e+09	1.88914e+08	3.81646e+08	4.37573e+08	8.34903e+08	6.27088e+08	1.71821e+08	3.96877e+08	5.47343e+08	4.42571e+08	2.56631e+08	3.66554e+09	9.61705e+08	6.8754e+08	4.77438e+08	1.55038e+08	4.61389e+08	6.28081e+08	1.65527e+09	1.91155e+08	2.29541e+08	4.13695e+08	2.35608e+08	4.37777e+08	1.39282e+09	1.26566e+09	1.98832e+08	1.12646e+08
IGKV1-17	0.592548	-0.754996	0.00432794	0.0926169	0.9964	3.90081e+07	2.31142e+07	2.82721e+07	2.23067e+07	2.15899e+07	5.28821e+07	6.71986e+06	4.84525e+07	1.1062e+07	3.45561e+06	2.13312e+07	1.48469e+07	3.01688e+07	1.9591e+07	1.51925e+07	3.64602e+07	1.22401e+07	2.6252e+07	2.21174e+07	6.70815e+07	3.49997e+07	3.09802e+07	2.32663e+07	6.12052e+07	6.55694e+07	6.14936e+07	3.69661e+07	4.45351e+07	3.27717e+07	2.08284e+07	2.09445e+07	2.79395e+07	4.54828e+07	3.85206e+07	3.07475e+07	6.62402e+07	6.14606e+06	2.54355e+07	2.88327e+07	2.99462e+07	2.2543e+07	2.93703e+06	2.7261e+07
IGKV1D-13	0.489088	-1.03183	0.00387315	0.0926169	0.9914	1.5852e+08	7.75302e+07	1.4361e+08	1.65422e+08	1.32648e+08	8.84288e+06	1.23025e+08	2.20549e+08	8.93114e+07	2.64113e+07	1.69045e+07	1.76458e+07	4.7592e+07	5.95093e+07	7.67606e+07	1.22593e+07	2.34577e+07	1.39802e+08	1.42639e+07	2.0364e+07	1.76767e+08	3.33767e+08	2.45776e+08	9.23578e+07	1.69386e+08	1.50656e+08	1.4593e+08	2.0892e+07	2.31774e+08	8.61681e+07	1.34189e+08	1.37028e+08	1.97957e+08	1.47635e+08	1.39267e+08	3.61223e+08	2.03658e+08	1.70832e+07	8.23596e+07	1.66971e+07	2.40766e+08	4.11634e+06	1.93944e+07
IGHV2-5	1.86076	0.895895	0.330194	0.716907	0.377293	1.17165e+07	2.18017e+07	2.27953e+07	8.47593e+06	1.61694e+08	1.14642e+07	2.75127e+07	2.51033e+07	4.45665e+06	7.53646e+06	9.67333e+06	1.4072e+07	1.12681e+07	1.84596e+07	1.08621e+06	6.59364e+06	6.76793e+06	5.65049e+06	2.80183e+07	2.87644e+07	4.21068e+07	7.96133e+06	8.59308e+06	6.3202e+06	8.65825e+06	3.17614e+06	1.18165e+07	3.69201e+07	9.15293e+06	3.73331e+06	7.63664e+06	1.7935e+06	1.20009e+07	1.33548e+06	3.61152e+06	1.04607e+07	6.26268e+06	1.23092e+07	1.2586e+07	2.37961e+07	6.77845e+07	2.09517e+07	1.68668e+07
IGKV1D-39	0.610907	-0.710975	0.00538023	0.0926169	0.61456	1.27038e+07	7.76085e+06	2.18933e+06	1.2454e+07	1.05714e+07	1.06931e+07	3.72571e+07	1.97523e+07	2.8378e+06	4.25613e+06	4.41668e+06	1.65598e+06	1.21032e+06	3.66416e+06	1.73803e+06	3.04937e+06	2.89516e+06	9.11106e+06	4.18241e+06	1.66957e+07	1.92546e+07	1.54055e+07	8.7322e+06	7.8633e+06	4.93761e+06	1.18886e+07	9.39643e+06	1.09946e+07	2.0381e+07	3.5147e+06	1.05299e+07	1.56159e+07	1.96038e+07	4.47879e+06	7.21596e+06	1.2983e+07	3.22709e+07	9.60985e+06	9.86519e+06	1.03657e+07	6.04736e+06	1.37067e+07	2.5076e+07
IGHV3-64D	0.547327	-0.869526	0.414675	0.780755	0.460094	1.3138e+08	7.19076e+07	4.59964e+07	5.07467e+07	1.22071e+08	3.43971e+07	1.44521e+07	6.54997e+07	3.59317e+08	3.39548e+07	1.04565e+07	2.7589e+07	2.00931e+08	6.2355e+07	6.33232e+06	5.65358e+07	4.44536e+07	5.21571e+07	3.51845e+07	1.72788e+08	1.11101e+08	4.98728e+08	4.29516e+07	1.68437e+08	1.54916e+07	4.58689e+07	5.33295e+08	1.94806e+08	3.64397e+07	3.23116e+08	1.69801e+07	6.42272e+07	1.13343e+08	2.65265e+07	3.34717e+07	3.60267e+07	2.17872e+07	4.08276e+07	3.47803e+07	4.07323e+07	2.92911e+07	6.14612e+07	2.58872e+07
IGHV3-9	1.56843	0.649318	0.572833	0.837713	0.483882	4.91564e+07	7.70982e+07	6.40369e+07	4.13277e+07	2.28795e+07	1.10383e+08	5.43657e+07	1.41661e+08	8.40223e+06	3.72472e+07	6.36223e+07	4.2524e+07	1.0471e+08	3.54306e+08	2.78005e+07	8.28124e+07	1.52103e+07	1.29214e+08	1.01663e+07	6.0016e+07	6.52748e+07	4.63161e+07	2.57876e+07	6.1798e+07	4.67329e+07	3.51221e+07	8.1761e+07	4.96308e+07	5.39429e+07	5.30393e+07	7.75215e+07	4.87184e+07	3.88225e+07	3.19199e+07	3.64174e+07	5.68e+07	3.421e+07	3.01401e+07	5.77888e+07	6.36638e+07	2.93848e+07	1.48648e+07	3.38908e+07
IGHV7-4-1	1.58718	0.666464	0.594394	0.837713	0.324329	5.30428e+06	8.41884e+06	4.50841e+06	8.5219e+06	4.21547e+06	9.56481e+06	1.67948e+07	8.44773e+06	4.91952e+06	3.06015e+06	2.39997e+06	4.52205e+06	6.52491e+06	1.65785e+06	2.7189e+06	5.71102e+07	1.26267e+06	1.62928e+06	5.26155e+06	2.13959e+07	1.24717e+07	3.63804e+06	2.66098e+06	3.51916e+06	3.98753e+06	3.86651e+06	3.18642e+06	5.05766e+06	3.56802e+06	2.79084e+06	4.45074e+06	1.12843e+06	7.83351e+06	5.85943e+06	3.3844e+06	5.6357e+06	3.30156e+06	3.04473e+06	4.10123e+06	2.59998e+06	4.24396e+06	4.31784e+06	5.38346e+06
IGKV6D-21	0.514909	-0.957611	0.0252372	0.233185	0.767271	2.20671e+07	1.13625e+07	1.65723e+07	8.29428e+06	1.55568e+06	1.71396e+06	9.5282e+06	8.31471e+06	6.55153e+06	5.30999e+06	9.51321e+06	1.1773e+07	1.96873e+07	3.6908e+07	1.72329e+07	7.75767e+06	4.96739e+06	1.25754e+07	1.49075e+07	1.58025e+07	1.78335e+07	5.14814e+07	4.06782e+07	1.49653e+06	6.0354e+07	6.97424e+06	9.56297e+06	1.12476e+07	1.8171e+07	1.02762e+07	6.14172e+06	1.16396e+07	3.89792e+07	2.36177e+07	5.08735e+07	1.67055e+07	1.75827e+07	9.85608e+06	1.76014e+07	5.35101e+06	2.63479e+07	1.35622e+07	1.17816e+07
IGKV1-5	0.620309	-0.688941	0.0524555	0.308336	0.588593	2.44796e+07	1.51849e+07	1.16417e+07	2.44029e+07	2.44348e+07	1.96261e+07	2.09123e+07	4.7398e+07	5.7863e+06	1.11355e+07	5.80662e+06	4.64606e+06	7.31261e+06	6.72036e+06	6.85206e+06	2.64667e+07	1.76979e+07	3.61618e+06	1.36879e+07	9.02344e+07	2.35517e+07	1.72196e+07	1.84137e+07	1.61621e+07	8.82333e+06	2.11294e+07	9.55761e+06	2.16892e+07	2.3759e+07	1.11438e+07	3.185e+07	1.24771e+07	5.23934e+07	1.93102e+07	1.05238e+07	2.43827e+07	3.23717e+07	2.01205e+07	1.08916e+07	1.39509e+07	3.57729e+07	2.29337e+07	2.45464e+07
IGKV1-8	2.87672	1.52442	0.45167	0.806315	0.326932	4.93243e+06	1.41892e+07	2.90541e+06	3.19283e+06	8.82897e+06	1.07053e+06	1.73527e+08	4.2823e+06	4.04894e+06	2.90815e+06	903830	301710	2.11113e+06	6.63637e+06	1.35664e+06	5.56099e+06	5.73301e+06	1.31207e+07	4.72759e+06	9.38285e+06	6.42371e+06	7.86527e+06	4.73677e+06	5.99383e+06	797031	2.09972e+06	3.5673e+06	1.01821e+07	6.75705e+06	2.48006e+06	3.91781e+06	3.51503e+06	6.87682e+06	1.12026e+06	4.59942e+06	4.62895e+06	4.42893e+06	4.34322e+06	3.64749e+06	2.68621e+06	9.50052e+06	6.43623e+06	4.24343e+06
IGLV3-10	0.527172	-0.923654	0.000903357	0.0362848	1.09507	4.08428e+07	2.15312e+07	2.20643e+07	4.5733e+07	1.02968e+07	5.07088e+07	3.97395e+07	3.69259e+07	1.00023e+07	1.05751e+07	3.29599e+06	1.16875e+07	7.16778e+06	2.25328e+07	2.54176e+07	1.95783e+07	1.5274e+06	2.4246e+07	2.45315e+07	5.30669e+07	6.52517e+07	5.82873e+07	2.57375e+07	2.98034e+07	2.40042e+07	2.77307e+07	3.08602e+07	3.5729e+07	3.6822e+07	2.72967e+07	3.98153e+07	4.62081e+07	5.10991e+07	3.55798e+07	3.66775e+07	3.5883e+07	1.03563e+08	1.25989e+07	1.84763e+07	7.30118e+06	4.33962e+07	1.0441e+07	2.7968e+07
IGLV3-16	0.611523	-0.70952	0.0280596	0.233185	0.756055	1.85526e+07	1.13453e+07	2.88235e+07	7.01249e+06	1.00591e+07	2.05131e+07	1.71301e+07	2.61611e+07	996034	773697	1.00387e+06	5.08822e+06	7.21132e+06	1.4503e+07	7.17304e+06	1.44876e+07	1.10663e+07	1.13781e+07	9.49009e+06	1.26816e+07	3.54313e+06	2.37905e+07	3.00312e+07	3.91737e+07	2.38522e+07	1.75338e+07	1.41892e+07	292464	2.2615e+07	1.58089e+07	2.72096e+07	2.13216e+07	2.8549e+07	8.28076e+06	1.70289e+07	3.12932e+06	3.18727e+07	1.1595e+07	1.29212e+07	5.98082e+06	5.53989e+07	4.83177e+07	4.29046e+07
PSME4	0.611439	-0.709721	0.0157182	0.189404	0.836094	2.10874e+07	1.28937e+07	7.62372e+06	8.82018e+06	2.99035e+07	6.34501e+06	1.04067e+07	1.49085e+07	2.69104e+06	2.70666e+07	1.82005e+07	1.89213e+07	1.12613e+07	1.0066e+07	1.64608e+06	4.80174e+06	8.24944e+06	1.88498e+07	1.94311e+07	3.30177e+07	1.33325e+07	2.30376e+07	3.92817e+07	5.89674e+06	1.05274e+07	1.65086e+07	1.37956e+07	2.44168e+07	1.10477e+07	1.78342e+07	1.71308e+07	1.94487e+07	4.80167e+07	7.15555e+06	2.28959e+07	3.00761e+07	1.6693e+07	3.05481e+07	2.80865e+07	2.24344e+06	4.03298e+07	2.67763e+07	5.90237e+06
IGKV3-11	1.60347	0.681199	0.572833	0.837713	0.497495	2.86922e+08	4.60071e+08	3.6982e+08	2.61885e+08	2.26038e+08	7.76688e+08	1.34019e+08	4.60725e+08	1.85542e+08	2.30596e+08	1.96724e+08	1.97113e+08	1.08947e+08	9.5024e+08	1.95777e+08	2.5001e+08	4.79846e+08	6.95161e+08	2.10209e+09	2.66638e+08	4.83728e+08	1.94795e+08	2.45395e+08	5.01312e+08	3.62897e+08	1.86448e+08	1.25693e+08	4.50027e+08	2.76376e+08	1.17321e+08	1.28289e+08	5.27052e+08	2.81901e+08	3.02745e+08	1.86436e+08	2.01444e+08	4.06359e+08	2.06662e+08	6.09687e+08	4.81165e+08	2.5096e+08	3.33391e+08	2.85846e+07
RAB11FIP5	0.332701	-1.5877	0.00538023	0.0926169	1.11048	4.02366e+08	1.33868e+08	2.56454e+08	1.34986e+08	1.03688e+08	2.8945e+07	1.17716e+08	3.50463e+08	1.23124e+08	1.71901e+08	4.20622e+07	8.17745e+07	1.48353e+08	1.1997e+08	1.72998e+08	1.52449e+08	9.86065e+07	1.20831e+08	5.14321e+07	1.21445e+08	1.41274e+07	8.03259e+08	4.68747e+08	9.01057e+07	6.40768e+08	1.08128e+09	1.35362e+08	1.16667e+08	2.49391e+08	4.77068e+08	3.07566e+08	2.22598e+08	1.12768e+08	6.7964e+08	6.28424e+08	1.02602e+09	2.24815e+08	2.44913e+08	4.8434e+08	1.85834e+08	1.93347e+07	1.42489e+07	2.93312e+07
IGLC3	0.594077	-0.751277	0.137751	0.474257	0.42436	2.06817e+08	1.22865e+08	1.2922e+08	1.52844e+07	1.8561e+07	4.71677e+07	1.10122e+08	1.36079e+08	2.29705e+08	2.9035e+07	3.9227e+07	2.91787e+07	5.90813e+07	2.58315e+08	7.29379e+08	7.88011e+07	3.70424e+06	8.82754e+07	8.75719e+07	1.2512e+07	1.70366e+07	1.91542e+08	1.77111e+08	8.37788e+06	2.98978e+08	3.6089e+08	1.62598e+08	1.83249e+07	1.08429e+08	1.56434e+08	1.5159e+08	1.19448e+08	2.48039e+08	6.11548e+08	1.68505e+08	2.34278e+08	8.73263e+08	1.06177e+07	7.1459e+07	6.0577e+06	1.43699e+07	1.11167e+07	6.61101e+06
IGLL1	0.494088	-1.01716	0.0609659	0.312612	0.73116	3.50573e+07	1.73214e+07	2.06078e+07	2.44319e+06	3.85646e+06	4.88412e+06	2.66752e+07	4.90003e+07	5.32346e+06	4.84113e+06	1.38989e+07	4.24371e+06	1.25031e+07	1.18791e+07	3.00445e+07	2.58113e+06	2.27762e+07	6.0472e+06	7.28581e+07	4.30783e+07	4.06244e+06	8.75518e+07	3.0025e+07	2.04592e+06	8.35952e+07	2.6354e+07	1.55661e+07	2.47078e+06	3.29258e+07	1.37232e+07	5.63238e+07	5.83792e+07	5.21562e+07	1.74286e+07	4.6148e+07	7.74441e+07	1.17782e+07	5.0327e+06	1.5676e+07	1.8364e+06	5.8839e+06	6.75641e+06	3.23466e+06
HBB	16.1868	4.01675	0.00482901	0.0926169	0.680125	1.71646e+08	2.7784e+09	1.89669e+10	1.59131e+08	9.30502e+06	4.90755e+08	2.70327e+08	2.74974e+08	6.68417e+07	6.67033e+08	1.18217e+08	9.30311e+08	6.93012e+08	1.13434e+10	1.23832e+08	6.21107e+08	3.2033e+08	3.82666e+08	1.17947e+10	9.49619e+07	2.51576e+08	9.4833e+07	6.72767e+07	1.05951e+08	1.08762e+08	9.82264e+07	2.1285e+08	9.39749e+07	3.22921e+08	1.34938e+08	1.58804e+08	2.07569e+08	7.92535e+07	5.87811e+08	1.35199e+08	3.99983e+07	2.80842e+08	1.85522e+08	1.0236e+09	5.91134e+08	7.02143e+08	1.938e+08	5.45067e+07
HP	2.81563	1.49346	0.000138586	0.00834979	1.49082	1.13288e+09	3.18977e+09	3.73014e+09	3.48975e+09	6.2967e+08	5.40746e+09	1.48127e+09	1.95284e+09	4.16342e+09	6.47737e+09	2.74355e+09	1.6098e+09	1.53622e+09	5.57419e+09	2.31197e+09	4.71318e+09	7.79872e+08	2.43023e+09	5.19518e+09	1.09673e+09	1.87083e+09	1.21239e+09	8.39057e+08	1.96784e+09	6.82132e+08	1.00742e+09	1.93298e+09	9.90244e+08	8.07276e+08	1.01598e+09	4.49721e+08	8.08979e+08	7.78962e+08	3.87384e+09	5.66898e+08	4.81314e+08	3.16787e+08	8.25364e+08	1.7183e+09	1.23174e+09	2.2587e+09	1.19178e+09	1.61811e+09
ITGA2B	0.566749	-0.819219	0.414675	0.780755	0.528757	1.44247e+07	8.17521e+06	1.66109e+07	2.62016e+06	2.98116e+06	4.08317e+06	3.2949e+06	716616	3.2741e+06	5.38644e+06	2.74499e+06	4.67176e+06	6.06062e+06	2.10515e+07	1.76098e+06	1.34475e+07	2.77304e+07	4.19147e+06	1.83519e+07	2.43972e+07	5.13815e+07	1.62304e+06	2.76286e+06	3.07688e+07	332721	6.59113e+06	1.51989e+07	1.57365e+07	2.74897e+07	1.03389e+07	273835	1.32479e+06	2.2413e+06	2.5466e+07	3.8955e+06	1.00988e+07	3.50962e+07	9.05256e+06	1.74531e+06	1.00758e+07	8.98681e+06	6.04634e+06	1.31614e+07
ITGB3	0.39488	-1.34052	0.490414	0.80952	0.637632	9.99025e+06	3.94495e+06	7.9795e+06	2.38615e+06	2.72232e+06	2.0016e+06	844171	4.95005e+06	1.81619e+06	1.47056e+06	2.38763e+06	862221	5.48826e+06	1.25804e+07	3.54556e+06	2.75596e+06	1.73121e+06	5.99464e+06	7.54765e+06	1.35885e+06	3.05772e+07	753369	966044	4.05237e+07	1.85836e+06	5.40896e+06	7.02941e+06	5.75569e+06	2.18803e+07	3.02034e+06	1.47384e+06	536844	2.64415e+06	3.26012e+07	3.37588e+06	5.23204e+06	2.22076e+07	2.61099e+06	3.316e+06	2.66022e+06	5.61676e+06	1.84057e+06	5.22548e+06
ITIH4	2.27879	1.18827	0.379489	0.755842	0.639722	1.03561e+08	2.35995e+08	1.08544e+08	4.95367e+08	1.23079e+08	1.22628e+09	5.30346e+08	3.18661e+08	1.58639e+08	1.05432e+08	6.70517e+07	6.03879e+07	6.43472e+07	7.87608e+07	3.49696e+07	3.67185e+07	1.22071e+08	1.16584e+08	3.64666e+08	1.20789e+08	1.62772e+08	9.01973e+07	7.75616e+07	1.39206e+08	5.32207e+07	9.61365e+07	1.19888e+08	8.44626e+07	1.87662e+08	8.97773e+07	6.10848e+07	1.12967e+08	5.91873e+07	1.07401e+08	6.95583e+07	8.45279e+07	1.66843e+08	8.4421e+07	1.26316e+08	1.38494e+08	1.60589e+08	1.20553e+08	7.57925e+07
KRT14	0.618518	-0.693112	0.106677	0.414664	0.521256	1.05164e+08	6.50459e+07	1.16376e+08	1.07074e+08	2.71105e+07	7.64881e+06	2.4896e+07	3.51302e+07	1.6685e+08	6.46468e+07	8.29759e+07	1.58797e+07	3.56084e+07	6.05143e+07	2.27522e+08	5.56962e+07	2.72968e+06	5.81887e+07	1.69324e+07	835175	3.46979e+08	2.0883e+08	8.28578e+07	2.58737e+08	1.39952e+08	6.70447e+07	3.19911e+07	1.08058e+08	1.89437e+08	1.06237e+08	7.17387e+07	4.42682e+07	5.30578e+07	8.47314e+07	4.4554e+07	6.77224e+07	8.78345e+07	3.2524e+06	3.60802e+07	1.22597e+07	1.96394e+07	1.92077e+06	2.18718e+07
KRT5	0.619869	-0.689964	0.707182	0.906548	0.355787	1.59882e+07	9.91059e+06	7.56098e+06	8.15492e+06	9.50447e+06	1.51688e+06	2.83298e+06	4.51537e+06	2.64667e+07	7.57068e+06	3.59702e+07	2.29937e+06	1.923e+06	1.54934e+07	3.03543e+07	3.4098e+06	4.01685e+06	2.68131e+06	4.20866e+06	6.31096e+06	5.73137e+07	2.14741e+07	6.29569e+06	2.14706e+07	1.61113e+07	98562.4	1.17704e+06	8.24995e+07	2.98423e+07	1.29401e+07	8.71811e+06	1.75366e+06	3.6155e+06	1.10509e+07	1.68097e+06	2.93665e+06	1.69919e+07	1.49402e+06	1.03054e+06	5.54657e+06	1.50426e+06	3.21023e+06	1.65193e+06
KRT75	0.593926	-0.751645	0.207728	0.57543	0.491544	1.01652e+08	6.03739e+07	5.84358e+07	6.27014e+07	1.30691e+08	2.51061e+07	4.20691e+07	3.27665e+07	8.86885e+07	6.20248e+07	1.23892e+08	1.08796e+07	4.95966e+07	4.17218e+07	1.2328e+08	4.03145e+07	4.37618e+06	5.97136e+07	7.00992e+07	6.82728e+07	3.22339e+08	9.95436e+07	5.56021e+07	6.12873e+07	8.53424e+07	6.07025e+07	2.31135e+07	4.63229e+08	9.66699e+07	1.18623e+08	1.34819e+08	1.51172e+07	6.9168e+07	7.44607e+07	2.63161e+07	4.66938e+07	7.71647e+07	3.29282e+07	3.40482e+07	1.38438e+07	9.82286e+07	1.16294e+07	1.34427e+07
KRT86	3.71653	1.89396	0.330194	0.716907	0.402032	1.89345e+07	7.03706e+07	1.39224e+07	1.04135e+07	1.53877e+07	904522	8.98821e+06	1.46636e+07	1.59214e+07	3.31486e+08	1.2718e+07	6.11963e+06	586724	1.91489e+07	7.22097e+08	9.30392e+06	1.66318e+06	6.67185e+06	6.30362e+06	1.20847e+06	2.7173e+07	3.08619e+07	2.90282e+07	1.605e+07	1.25037e+07	8.63409e+06	8.76398e+06	9.63576e+07	1.42619e+07	1.18271e+07	1.86461e+07	9.6383e+06	1.06386e+07	7.29151e+06	8.14639e+06	1.48675e+07	2.69928e+07	6.86385e+06	5.72202e+06	1.66272e+06	7.73663e+06	2.38335e+06	2.05974e+07
LBP	2.09433	1.06649	0.0933231	0.374848	0.63756	1.78739e+07	3.74338e+07	1.24322e+08	4.71993e+07	5.75664e+06	1.70343e+07	4.82368e+07	1.80283e+07	3.40511e+06	6.02335e+07	9.08267e+06	5.08642e+06	5.98761e+07	8.13011e+07	1.13123e+07	1.04126e+08	1.72284e+07	5.95644e+06	1.8189e+07	4.81302e+07	4.64245e+06	1.04406e+07	5.71374e+06	2.05934e+07	1.05021e+07	1.44509e+06	9.91447e+07	2.39822e+07	1.04349e+06	1.30415e+06	8.59887e+06	9.88316e+06	1.86346e+07	3.29234e+07	8.86616e+06	1.15145e+07	2.04236e+07	1.81726e+06	3.31501e+07	8.36373e+07	2.82962e+07	9.32746e+06	5.03455e+07
LPA	1.82379	0.866941	0.113884	0.435653	0.48832	2.54213e+07	4.63632e+07	4.73729e+07	4.53413e+07	8.76498e+06	1.82174e+07	2.04959e+07	4.2201e+07	3.9699e+07	1.68217e+08	8.83817e+07	3.39584e+07	1.79301e+08	4.87861e+07	4.0529e+06	2.52851e+07	1.03193e+07	2.09846e+06	5.68077e+06	1.35363e+06	1.80723e+07	6.61023e+07	3.70307e+07	6.49433e+06	3.02642e+07	9.37324e+06	1.20648e+08	1.15548e+06	2.1227e+07	8.05058e+07	6.08243e+06	1.17724e+07	6.15364e+06	3.26814e+07	1.40428e+07	9.44589e+06	1.02457e+07	353810	1.44535e+07	1.01175e+08	2.83232e+07	2.82437e+06	2.13074e+07
LYZ	1.59692	0.675291	0.196432	0.570363	0.428722	3.70084e+06	5.90994e+06	5.41871e+06	2.7381e+06	2.83732e+06	1.2323e+06	4.09032e+06	1.66493e+07	5.77699e+06	2.30085e+06	1.87053e+06	2.09421e+06	4.30752e+06	8.52549e+06	2.44168e+06	5.20272e+06	3.51293e+06	2.7675e+07	3.79499e+06	3.70279e+06	3.62511e+06	1.2364e+06	2.66649e+06	3.99875e+06	1.0703e+06	3.27783e+06	1.44575e+06	4.46241e+06	1.56498e+07	1.29283e+06	2.42239e+06	2.19469e+06	5.00339e+06	5.52066e+06	2.11679e+06	1.61137e+06	6.37971e+06	2.63852e+06	1.58537e+06	1.07406e+06	4.77413e+06	1.98353e+06	4.53202e+07
MASP2	2.0861	1.06081	0.121459	0.44351	0.636543	1.55064e+07	3.23479e+07	4.40414e+07	4.48928e+07	1.97749e+06	2.86917e+07	5.54281e+06	1.23352e+07	1.08071e+07	1.09317e+08	1.01263e+07	1.26901e+07	6.98914e+07	1.17738e+08	7.88535e+06	3.00506e+07	8.0482e+06	2.77296e+07	8.15024e+06	5.34915e+06	1.39898e+07	1.59361e+06	1.43514e+07	4.74342e+07	9.83179e+06	7.81558e+06	4.53412e+07	1.75388e+07	2.27207e+07	6.19314e+06	7.67385e+06	8.76697e+06	3.33665e+06	3.69957e+07	1.91778e+06	3.0445e+06	2.85255e+07	1.22018e+07	1.5365e+07	1.72357e+07	3.69571e+07	2.73302e+06	3.3533e+07
IGHV1-18	3.00023	1.58507	0.0231325	0.233185	0.890476	1.29733e+08	3.89229e+08	1.58891e+08	5.88133e+07	2.08212e+08	2.50776e+08	1.46219e+08	1.99534e+08	9.6522e+07	5.13328e+08	3.08909e+08	5.62175e+08	1.19371e+09	1.49999e+09	1.70914e+08	8.2151e+08	3.3359e+07	3.85886e+08	8.14516e+06	4.47757e+07	1.08474e+08	1.31244e+08	1.89145e+08	7.53809e+07	2.08676e+08	1.49391e+08	1.6186e+08	2.18194e+08	9.39271e+07	1.29657e+08	1.24613e+08	1.61717e+08	1.32881e+08	2.04327e+08	8.54573e+07	4.31254e+07	1.49245e+08	5.28433e+07	3.14639e+08	5.97379e+08	6.02408e+07	3.11767e+07	5.02021e+08
IGKV2-28	1.77331	0.826441	0.0449373	0.284997	0.686724	1.60185e+08	2.84057e+08	2.00033e+08	1.41559e+08	5.80539e+07	2.8854e+08	5.63362e+07	2.173e+08	1.11605e+09	2.34795e+08	9.08397e+07	2.27043e+08	2.20715e+08	5.85482e+08	1.75502e+08	1.55392e+08	2.86023e+08	2.73715e+08	5.01586e+08	1.36296e+08	1.7385e+08	2.20912e+08	1.48991e+08	2.74736e+08	1.36497e+08	2.27477e+08	1.79469e+08	2.60845e+08	1.75348e+08	1.08537e+08	9.07243e+07	6.54757e+07	5.51524e+07	1.28985e+08	1.1617e+08	1.66891e+08	1.8365e+08	1.93507e+08	3.03685e+08	2.48647e+08	1.22071e+08	1.43959e+08	1.7804e+07
ORM1	1.81618	0.860908	0.0193646	0.222232	0.935323	1.26497e+07	2.29742e+07	4.66517e+06	3.10937e+07	1.4913e+07	3.00197e+07	9.87653e+06	1.61806e+07	2.53238e+07	4.15926e+07	2.61083e+07	4.52464e+06	2.76251e+07	3.74414e+07	4.40489e+07	2.02339e+07	4.64942e+06	3.1778e+07	2.04865e+07	3.58021e+07	2.04927e+07	6.0948e+06	1.53327e+07	3.14115e+07	4.24268e+06	7.8598e+06	4.71546e+06	1.36175e+07	2.27013e+07	1.15215e+07	4.94133e+06	2.01201e+06	1.11879e+07	1.58553e+07	3.44205e+06	8.30128e+06	1.52316e+07	5.58135e+06	1.78671e+07	1.4622e+07	3.06615e+07	1.093e+07	4.32066e+07
PZP	0.531701	-0.911313	0.0871549	0.362144	0.626813	2.24601e+07	1.19421e+07	8.94197e+06	3.90918e+06	2.79736e+07	2.62735e+07	886074	2.24345e+06	4.79134e+06	2.27184e+07	1.94106e+06	4.69794e+06	4.27533e+07	1.07497e+07	5.4243e+06	9.17211e+06	7.50727e+06	2.17067e+07	1.32522e+06	5.84343e+07	1.15281e+07	4.21853e+07	1.93813e+07	6.27776e+07	5.90387e+06	4.22248e+07	6.78189e+06	2.53992e+06	125371	7.28734e+06	1.33619e+07	1.3076e+07	1.05959e+07	3.4616e+07	4.46386e+06	4.81274e+07	3.49976e+07	8.33376e+06	1.06759e+07	7.15422e+06	2.42443e+07	1.89135e+07	2.73202e+07
PIGR	1.95823	0.96955	0.0325404	0.242344	0.624949	1.19459e+07	2.33929e+07	7.04634e+06	4.96589e+07	6.18748e+06	3.12022e+07	8.80494e+06	2.93467e+07	9.2993e+06	1.80394e+07	3.55574e+07	8.70927e+06	1.15929e+07	1.02959e+08	9.2026e+06	1.07794e+07	8.54148e+06	2.2705e+07	2.80465e+07	3.85919e+06	1.408e+07	8.87845e+06	2.39073e+07	3.82716e+07	4.25605e+06	2.54622e+06	7.469e+06	6.47303e+06	2.92482e+07	5.72859e+06	6.2324e+06	446941	1.1155e+07	2.85978e+07	3.07502e+06	527743	1.14754e+07	2.07448e+07	1.1645e+07	2.79891e+07	2.70121e+07	9.52334e+06	3.61613e+07
SERPING1	1.66538	0.73585	0.0813115	0.34993	0.455986	4.55686e+06	7.5889e+06	7.22865e+06	3.54321e+06	1.71691e+07	4.30799e+06	1.3647e+06	1.53632e+06	4.05726e+06	2.12438e+07	3.73627e+06	4.66377e+06	3.23003e+07	8.87109e+06	3.9817e+06	3.94297e+06	954705	6.31423e+06	3.79526e+06	2.68451e+06	2.58089e+06	1.01384e+06	1.54992e+06	1.40928e+06	340166	6.30415e+06	1.27419e+07	3.78048e+06	1.55464e+07	2.83066e+06	3.72696e+06	5.72496e+06	1.42129e+07	5.91926e+06	1.18145e+06	347875	2.96052e+06	1.72435e+06	2.78962e+06	3.27086e+06	4.73455e+06	1.47203e+06	4.53202e+07
STOM	3.61418	1.85367	0.396853	0.765133	0.427048	1.27157e+07	4.59568e+07	4.65639e+08	2.49151e+06	508950	8.9257e+06	9.85501e+06	4.76211e+06	4.89124e+06	1.26859e+07	992484	1.20014e+07	1.32903e+07	5.33254e+07	2.87678e+06	3.0351e+07	1.95546e+07	9.57882e+06	1.29534e+08	7.40032e+06	4.53074e+07	3.31889e+06	3.86454e+06	2.73295e+07	462726	4.47505e+06	1.96168e+07	8.16753e+06	2.03492e+07	7.69422e+06	1.97644e+06	567416	5.06236e+06	3.04071e+07	2.47217e+06	7.87782e+06	3.92034e+07	6.04518e+06	2.50686e+06	1.39686e+07	4.13247e+07	4.04901e+06	3.1333e+06
TF	1.5214	0.605395	0.219475	0.587705	0.770471	1.34287e+09	2.04304e+09	7.48338e+08	6.32839e+08	1.41959e+09	1.7997e+09	7.86318e+08	2.14396e+09	4.3751e+09	2.7498e+09	1.26614e+09	1.20296e+09	2.57752e+09	2.75441e+09	3.25964e+09	3.51904e+09	5.86263e+08	4.04965e+09	8.60415e+08	1.6986e+09	9.03508e+08	1.49851e+09	1.37616e+09	2.15717e+09	1.1685e+09	1.9572e+09	9.66685e+08	7.48228e+08	1.32643e+09	1.22973e+09	8.24458e+08	1.0999e+09	1.04055e+09	1.98701e+09	1.2204e+09	1.87486e+09	1.36627e+09	1.07043e+09	1.74308e+09	4.40897e+08	1.8105e+09	8.24918e+08	2.88682e+08
TFRC	8.42406	3.07452	0.00538023	0.0926169	0.674445	1.50002e+07	1.26363e+08	9.91512e+06	8.28492e+06	4.34041e+07	2.27446e+08	1.08056e+07	8.73742e+06	7.37922e+07	2.54019e+07	1.45708e+08	1.40798e+08	2.44794e+07	2.59223e+07	6.53836e+07	9.85145e+08	6.87948e+06	3.41539e+08	4.52205e+06	9.64085e+06	3.05523e+07	412024	4.72272e+06	1.34998e+07	1.31878e+07	3.49369e+06	1.879e+07	599643	4.22246e+07	3.2369e+07	7.6506e+06	365030	652671	3.90045e+07	5.2492e+06	6.96568e+06	5.00255e+07	5.59842e+06	1.16023e+07	2.33804e+07	1.06342e+08	2.29221e+07	3.61613e+07

## Sheet: HH_S2
Table S1B: Differentially expressed proteins in EV samples between 16 late-stage GAC cases and 19 healthy controls
	FoldChange	log2FoldChange	pValue	padj	cohensD	mean intensity in HH	mean intensity in S2	GC1_01	GC1_02	GC1_03	GC1_05	GC1_08	GC1_10	GC1_11	GC1_15	GC1_19	GC1_22	GC1_23	GC1_24	GC1_26	GC1_28	GC1_29	GC1_33	HH1_01	HH1_02	HH1_03	HH1_04	HH1_05	HH1_06	HH1_07	HH1_08	HH1_09	HH1_10	HH1_11	HH1_12	HH1_13	HH1_14	HH1_15	HH1_16	HH1_17	HH1_18	HH1_19	QC1	QC2	QC3	QC4	QC5
APOB	10.5999	3.40598	0.142101	0.464374	0.548774	1.39282e+07	1.47637e+08	805543	7.95412e+07	136867	6.38238e+07	8.2247e+06	5.27814e+06	5.24735e+08	4.11039e+06	7.5772e+07	1.41473e+09	5.04581e+06	8.00449e+07	2.38359e+07	5.32395e+07	2.09234e+07	1.95117e+06	5.48278e+07	1.26114e+07	6.93696e+06	9.44581e+06	1.75278e+07	1.67241e+06	522263	1.68491e+07	4.14024e+06	2.86466e+07	4.39334e+07	5.18028e+06	5.13787e+06	671407	3.65465e+07	3.37693e+06	3.04548e+06	7.30707e+06	6.25598e+06	673359	8.32913e+06	5.02466e+07	5.79809e+06	1.03787e+07
APOC3	1.76704	0.821332	0.0607537	0.322726	0.694014	4.24858e+06	7.50739e+06	1.01498e+06	7.2781e+06	5.58694e+06	6.86772e+06	3.22857e+06	1.28307e+07	3.10062e+06	2.49419e+06	2.89716e+06	8.95112e+06	5.69395e+06	4.86864e+06	1.2252e+07	4.1108e+06	2.59745e+07	1.29682e+07	4.64627e+06	6.41055e+06	3.24554e+06	3.3999e+06	5.88369e+06	3.20952e+06	1.90665e+06	1.48774e+07	4.49854e+06	3.30373e+06	5.57364e+06	2.38598e+06	2.77728e+06	1.52077e+06	3.07783e+06	2.66811e+06	2.73361e+06	4.96955e+06	3.63441e+06	4.48466e+06	5.01272e+06	1.19266e+06	3.06854e+06	3.16658e+06
APOD	0.626761	-0.674012	0.831757	0.907029	0.392494	3.19692e+06	2.0037e+06	1.51474e+06	522154	1.0073e+06	566649	3.49893e+06	1.85411e+06	1.50838e+06	1.62263e+06	668671	677497	2.8129e+06	4.36217e+06	2.69831e+06	6.18441e+06	761123	1.79925e+06	1.51493e+07	2.29739e+06	1.47138e+06	1.29461e+06	7.29961e+06	429204	2.26391e+06	2.15808e+06	1.26131e+06	3.05171e+06	6.37522e+06	1.31542e+06	359679	578676	2.44142e+06	541225	466009	9.72176e+06	2.26548e+06	567317	907967	7.47713e+06	2.14411e+06	4.26655e+07
APOE	0.513419	-0.961792	0.502083	0.72025	0.44367	1.3124e+08	6.7381e+07	6.16448e+07	3.50188e+07	3.18771e+07	8.37993e+07	1.34576e+07	9.82636e+06	5.25108e+07	7.18558e+06	5.39119e+07	1.06786e+08	5.18031e+06	7.17749e+07	4.80738e+07	1.39282e+08	2.83205e+08	7.45621e+07	3.77997e+08	9.14282e+07	2.93393e+07	4.02732e+07	8.62682e+07	4.36847e+07	1.56479e+07	2.27278e+08	6.38415e+07	1.65142e+08	8.35805e+07	1.44994e+07	3.84118e+07	1.43836e+07	7.20494e+08	3.38735e+07	1.3681e+07	4.04921e+08	2.88132e+07	3.73694e+07	7.78362e+07	7.92371e+07	1.44675e+07	1.43327e+06
C4BPA	1.53825	0.621293	0.0947849	0.36259	0.839093	1.04656e+09	1.60988e+09	1.26718e+09	1.16168e+09	2.28407e+09	2.53714e+09	7.58702e+08	8.56115e+08	3.07103e+09	1.48699e+09	4.66623e+08	3.19566e+09	8.94805e+08	7.4528e+08	1.66533e+09	2.39679e+09	8.02822e+08	2.16786e+09	6.499e+08	1.42534e+09	9.02831e+08	1.07249e+09	1.51126e+09	5.08527e+08	5.70747e+08	1.51543e+09	1.28717e+09	1.03729e+09	1.20697e+09	6.31134e+08	1.34682e+09	1.03895e+09	2.11083e+09	5.53352e+08	7.75795e+08	8.65721e+08	8.74164e+08	1.26785e+09	1.07292e+09	1.08013e+09	7.61482e+08	2.5343e+08
ECM1	0.205859	-2.28027	1.32958e-06	0.000320429	1.53568	5.64985e+07	1.16307e+07	1.1186e+06	1.74149e+07	1.72613e+06	8.90594e+06	1.08078e+06	1.7246e+06	4.9183e+06	1.47582e+07	3.59811e+06	8.05528e+06	1.07108e+07	9.53394e+06	214354	1.15901e+06	6.17982e+06	9.49927e+07	3.94753e+07	4.28244e+07	1.73726e+07	1.07433e+08	7.13491e+07	6.4599e+07	1.08505e+07	8.49544e+07	8.47489e+07	1.48947e+08	5.107e+07	3.33352e+07	5.94384e+07	7.20339e+07	4.24457e+07	2.89403e+07	2.32052e+07	5.20195e+07	3.84278e+07	1.68543e+07	1.73136e+07	3.67023e+06	286786	3.5139e+07
C6	0.538652	-0.892574	0.151458	0.473958	0.45321	1.57304e+07	8.47323e+06	8.88709e+06	2.14659e+06	1.61397e+07	8.58273e+06	1.13513e+07	2.74052e+06	1.57294e+07	9.35021e+06	8.79692e+06	1.37451e+07	1.05725e+07	3.69242e+06	4.69501e+06	5.50676e+06	1.69181e+06	1.19436e+07	2.02322e+07	1.01044e+07	1.21339e+07	1.05583e+07	3.65199e+06	3.73405e+06	1.2329e+07	1.21767e+07	4.87526e+06	1.00319e+08	8.32254e+06	3.62357e+06	1.16547e+07	2.14023e+07	9.27773e+06	9.29563e+06	6.4874e+06	1.73296e+07	2.13697e+07	5.45842e+06	7.30658e+06	9.03728e+06	1.29408e+07	4.4462e+07
F13A1	0.479209	-1.06127	0.00154947	0.0466778	0.789982	1.853e+07	8.87974e+06	8.06471e+06	5.27729e+06	2.32966e+06	5.7756e+06	9.38843e+06	6.78736e+06	2.50672e+06	5.10201e+06	7.70647e+06	9.99269e+06	1.94689e+07	488415	3.96943e+06	3.5738e+06	877631	5.07668e+07	3.80625e+07	1.16906e+07	457734	1.90893e+07	1.85427e+07	2.27684e+07	8.58586e+06	3.55064e+07	2.97819e+07	4.84478e+07	2.38324e+07	1.25677e+07	1.94756e+07	1.92364e+07	1.00754e+07	7.89746e+06	6.94605e+06	6.73533e+06	1.23708e+07	6.36184e+06	3.18003e+06	2.45447e+06	716193	4.26655e+07
CFB	1.64204	0.715489	0.108951	0.395426	0.764203	1.13126e+08	1.85757e+08	5.02643e+08	1.33192e+08	1.85327e+08	1.2221e+08	3.72294e+08	2.51937e+08	1.2212e+08	1.21473e+08	6.04201e+07	3.91073e+08	9.24919e+07	7.14235e+07	7.64769e+07	2.06322e+08	1.69346e+08	9.33659e+07	1.35318e+08	6.7035e+07	2.27723e+08	1.12513e+08	1.09583e+08	1.07443e+08	1.67332e+08	7.44998e+07	2.79668e+07	6.30703e+07	9.68212e+07	1.14623e+08	1.29085e+08	1.27495e+08	1.16356e+08	1.20662e+08	1.853e+08	3.35976e+07	1.32969e+08	2.07692e+08	3.11811e+07	1.98018e+08	1.25184e+08	6.35732e+06
CFP	0.649328	-0.62298	0.217344	0.498856	0.454883	7.48042e+06	4.85725e+06	4.9799e+06	2.47822e+06	5.66372e+06	3.48782e+06	5.21529e+06	5.39446e+06	4.58175e+06	5.10205e+06	3.30177e+06	5.92589e+06	6.28455e+06	4.67464e+06	5.01923e+06	6.94025e+06	1.69938e+06	6.96702e+06	5.38421e+06	4.51752e+06	8.07809e+06	5.36607e+06	9.31903e+06	5.9355e+06	1.06986e+06	1.03511e+07	5.47088e+06	8.63804e+06	5.58301e+06	2.68217e+06	7.54537e+06	5.11443e+06	3.72771e+07	3.46361e+06	2.51171e+06	1.03896e+07	3.43067e+06	3.65855e+06	5.82476e+06	5.18887e+06	4.00837e+06	1.07078e+07
FN1	0.483348	-1.04887	0.000105182	0.0083699	0.728764	1.05683e+10	5.10817e+09	2.64307e+08	1.80522e+08	1.38735e+09	1.88489e+09	4.79456e+08	2.1993e+09	4.08675e+09	2.99591e+09	4.27253e+08	3.36726e+07	3.56637e+10	6.16043e+08	6.04449e+09	4.56153e+09	5.95692e+08	2.03099e+10	7.76747e+09	8.96592e+09	6.46349e+09	2.21125e+10	5.09871e+09	1.13195e+10	5.08466e+09	1.79732e+10	1.14541e+10	1.8002e+10	1.03853e+10	9.37044e+09	8.18792e+09	1.47177e+10	5.93093e+09	6.84862e+09	5.33193e+09	7.36423e+09	1.84194e+10	1.16706e+10	1.0598e+10	5.14104e+09	4.37597e+09	4.8464e+08
GSN	0.560239	-0.835887	0.000280115	0.0112513	0.712626	3.42282e+07	1.9176e+07	5.2082e+07	1.113e+07	8.22326e+06	2.99149e+06	1.05125e+08	1.47747e+07	5.73666e+06	1.33721e+07	7.30525e+06	545278	2.14405e+07	8.33175e+06	1.33303e+07	2.38273e+07	4.81721e+06	1.37826e+07	2.58845e+07	2.95884e+07	3.39628e+07	5.39406e+07	9.22869e+06	4.55215e+07	5.59536e+07	2.7416e+07	1.60347e+07	2.71035e+07	2.9802e+07	2.52415e+07	2.77938e+07	3.54635e+07	1.3998e+07	3.8136e+07	3.77198e+07	7.81813e+07	3.9366e+07	2.09939e+07	1.01684e+07	1.41768e+07	3.00469e+07	2.41295e+07
FCN2	3.26099	1.70531	0.461123	0.694567	0.563502	4.89158e+07	1.59514e+08	3.05114e+06	1.38141e+08	1.75325e+07	1.09667e+09	4.83039e+06	1.54292e+07	1.5911e+08	1.93514e+07	2.53435e+08	5.5064e+08	2.67174e+07	8.92113e+07	6.75268e+07	1.92109e+06	3.43335e+07	7.43286e+07	5.99168e+07	1.54368e+08	9.81259e+06	1.59722e+07	5.39536e+07	3.93939e+07	3.50753e+06	2.88588e+07	7.63964e+07	1.81886e+08	1.70811e+07	2.75271e+07	3.97633e+07	7.37076e+07	7.69866e+07	1.05445e+07	3.59242e+06	4.68885e+07	9.24318e+06	2.81203e+07	3.15562e+07	3.83377e+07	2.08149e+07	6.45153e+06
FGB	2.02836	1.02032	0.422052	0.681824	0.418263	3.40634e+07	6.9093e+07	1.43176e+07	5.32404e+06	4.05409e+08	2.72024e+08	3.58292e+06	2.37082e+07	5.2321e+07	2.67226e+07	9.39795e+07	6.51648e+07	5.01871e+06	3.44036e+06	3.58245e+07	1.08619e+06	1.41843e+07	8.33808e+07	2.22653e+07	3.11752e+06	1.49472e+06	2.23817e+07	2.10205e+08	3.28639e+06	1.5405e+07	2.86714e+07	8.95125e+07	4.31165e+07	8.95602e+06	1.3117e+07	1.96467e+07	2.79209e+07	7.21292e+07	963277	7.18328e+06	5.3856e+07	3.97679e+06	1.46073e+07	1.10209e+07	1.76718e+07	5.39777e+06	2.54355e+07
FGG	2.31963	1.2139	0.333067	0.612742	0.561279	5.24948e+07	1.21769e+08	4.86593e+07	1.24891e+08	6.43895e+08	3.76718e+08	3.32845e+06	2.95233e+07	8.25155e+07	5.18397e+07	3.01096e+07	1.18128e+08	1.2987e+07	2.56193e+08	5.04652e+07	1.73354e+06	4.95517e+06	1.12354e+08	4.01416e+07	1.15182e+08	4.43894e+06	4.24176e+07	2.27345e+08	1.16051e+07	3.68181e+06	6.05608e+07	1.52218e+08	6.30412e+07	1.86323e+07	2.15682e+07	3.53773e+07	5.98998e+07	6.41564e+07	3.87486e+06	1.39116e+07	4.51112e+07	1.42367e+07	3.30113e+07	2.51762e+07	2.5179e+07	1.31284e+07	1.32034e+07
IGHV1-69	0.610161	-0.712737	0.031424	0.236662	0.70864	8.95674e+06	5.46505e+06	496013	852161	1.07747e+07	7.53036e+06	7.08302e+06	2.22554e+06	6.16932e+06	3.21904e+06	5.4065e+06	3.87475e+06	1.26442e+07	3.31606e+06	3.07449e+06	1.48408e+07	1.07473e+06	4.85919e+06	1.34432e+07	1.33125e+07	7.60809e+06	1.09207e+07	1.74815e+06	4.7089e+06	9.23115e+06	464937	4.22432e+06	6.22873e+06	4.28626e+06	7.09425e+06	1.1059e+07	2.43561e+07	7.47719e+06	1.05579e+07	1.53796e+07	7.92488e+06	1.01521e+07	1.25345e+07	2.2823e+06	7.67893e+06	1.64294e+07	3.99486e+06
FTL	1.51537	0.599667	0.908937	0.964995	0.380937	5.71874e+06	8.666e+06	3.5613e+06	2.48415e+06	1.83807e+07	350241	6.37833e+06	8.54289e+06	2.89077e+07	4.86826e+06	3.10078e+06	3.89916e+07	4.83031e+06	1.29669e+06	5.08738e+06	4.9731e+06	1.81032e+06	5.09217e+06	7.84718e+06	8.42223e+06	726938	2.05444e+06	4.78126e+06	6.17509e+06	3.45865e+06	2.77981e+06	7.05737e+06	1.07407e+07	7.67511e+06	3.16778e+06	6.73019e+06	1.40564e+07	4.69143e+06	1.62435e+06	1.85313e+06	6.72738e+06	8.0867e+06	3.21191e+06	5.93739e+06	1.1865e+07	2.42118e+06	4.08074e+06
GC	1.70235	0.767529	0.171528	0.480678	0.544949	1.53596e+07	2.61474e+07	1.04574e+08	2.49339e+07	1.04489e+07	2.47212e+07	6.94607e+07	3.94663e+07	7.55795e+06	1.4019e+07	9.39267e+06	1.49541e+07	7.34032e+06	2.44852e+07	2.35042e+07	3.0918e+07	3.86689e+06	8.71483e+06	2.31577e+07	1.57804e+07	1.1149e+07	5.53225e+06	3.33935e+07	9.32343e+06	3.90863e+07	1.16342e+07	6.25396e+06	2.43958e+07	2.86424e+07	2.21002e+06	1.00756e+07	2.51208e+06	3.0376e+07	8.44994e+06	2.17777e+07	3.19847e+06	4.88288e+06	2.11632e+07	1.95921e+07	1.76373e+07	7.96089e+06	1.67134e+07
IGHV4-4	0.604622	-0.725894	0.0181713	0.175171	0.807925	5.00249e+07	3.02461e+07	2.84106e+07	5.36133e+07	1.89539e+07	3.97525e+07	1.53593e+07	7.97316e+07	2.30919e+07	7.59817e+07	2.10667e+07	2.5553e+07	1.99697e+07	4.02306e+06	2.9341e+07	2.03049e+07	2.30229e+07	5.76236e+06	9.18732e+07	1.05244e+08	2.43597e+07	5.80234e+07	6.29134e+07	1.86637e+07	2.81816e+07	2.75315e+07	3.32615e+07	6.8885e+07	2.63196e+07	9.59621e+06	6.89089e+07	7.29436e+07	6.29161e+07	3.40995e+07	3.31326e+07	7.16103e+07	5.20082e+07	5.83345e+06	1.73516e+07	2.10512e+07	4.32527e+07	2.3245e+08
H2AC4	2.7121	1.43941	0.523243	0.724722	0.570629	4.555e+06	1.23536e+07	4.55218e+06	9.7206e+06	804278	4.83515e+07	4.68515e+06	2.41948e+06	3.11439e+06	5.76149e+06	578797	5.39867e+06	1.28306e+06	679146	1.63228e+06	1.48728e+07	7.07858e+07	2.30186e+07	1.2148e+07	2.92954e+06	2.93732e+06	3.29751e+06	3.4162e+06	4.16085e+06	2.4766e+06	7.76932e+06	2.1152e+06	1.17567e+07	2.14882e+06	2.6418e+06	2.61581e+06	4.03221e+06	1.45214e+07	1.06806e+06	1.90378e+06	785239	3.82057e+06	1.82052e+06	6.04443e+06	1.15028e+07	1.9119e+06	4.26655e+07
H2BC12	3.11599	1.63969	0.333067	0.612742	0.563878	9.21595e+06	2.87168e+07	1.06994e+07	2.65202e+07	3.95885e+06	1.97949e+08	5.50092e+06	8.50476e+06	6.80062e+06	5.58662e+06	1.27389e+06	2.02615e+06	6.58105e+06	2.20787e+06	1.52348e+07	2.37426e+07	8.15579e+07	6.1324e+07	2.4648e+07	1.05116e+07	3.41685e+06	3.03539e+06	1.42305e+06	1.64072e+07	8.04806e+06	1.43558e+07	9.92338e+06	3.02606e+07	1.74731e+07	2.19551e+06	3.32348e+06	7.41713e+06	9.9978e+06	3.61035e+06	2.10989e+06	4.95948e+06	1.98647e+06	2.4523e+07	6.66987e+06	5.80815e+07	9.38488e+06	4.52299e+07
H3C1	3.31307	1.72817	0.0656164	0.322726	0.619536	8.22561e+06	2.7252e+07	2.14136e+07	2.57809e+07	3.75947e+06	1.51299e+08	5.97457e+06	5.07326e+06	9.18783e+06	1.08491e+07	3.47368e+06	7.14007e+06	2.71569e+06	4.68767e+06	726683	2.40144e+07	1.17335e+08	4.26008e+07	295282	8.40835e+06	3.23869e+06	6.55225e+06	4.86706e+06	1.21485e+07	4.09089e+06	6.03466e+06	6.1269e+06	5.16285e+07	1.6939e+07	166070	3.93234e+06	1.23731e+06	1.88978e+07	3.14198e+06	2.40862e+06	2.62081e+06	3.55166e+06	1.33481e+07	1.22799e+07	4.68595e+06	2.8138e+06	4.91938e+06
H4C1	3.02745	1.5981	0.589285	0.776053	0.5035	4.23126e+07	1.28099e+08	6.26847e+07	8.96747e+07	7.47445e+06	6.70004e+08	2.12623e+07	1.50519e+07	2.80523e+07	1.51534e+07	1.59167e+07	6.48939e+06	1.61801e+06	4.05947e+06	1.46149e+07	1.1541e+08	7.83013e+08	1.99109e+08	1.32875e+07	3.68366e+07	1.17548e+07	1.02534e+07	2.50898e+07	4.54832e+07	3.30776e+07	6.01209e+07	1.52203e+07	3.21334e+08	7.04538e+07	8.26787e+06	3.31134e+06	2.15403e+07	7.8579e+07	1.22317e+07	4.38555e+06	2.7746e+07	4.96625e+06	1.01847e+08	1.5073e+08	1.1764e+08	7.48398e+06	3.98552e+06
IGKV1-12	0.506875	-0.980297	0.00465898	0.0782028	0.976645	6.3946e+07	3.24127e+07	3.75928e+07	4.26235e+07	4.8261e+07	2.19153e+07	6.41104e+07	2.18563e+07	3.8799e+07	4.11586e+07	5.84701e+07	2.88232e+07	2.92581e+07	2.29494e+07	9.0147e+06	2.78471e+07	2.15522e+07	4.3709e+06	1.84537e+08	7.73458e+07	6.43401e+07	8.29227e+07	2.77783e+07	4.12881e+07	6.24516e+07	2.18298e+07	4.86693e+07	5.63359e+07	3.75032e+07	5.60829e+07	4.64197e+07	1.26608e+08	3.01409e+07	2.02624e+07	4.55219e+07	1.19196e+08	6.57404e+07	6.49633e+07	6.74962e+07	3.88639e+07	6.14131e+07	5.66558e+07
IGKV1-5	0.537111	-0.896708	0.00584087	0.0782028	0.732007	2.30457e+07	1.23781e+07	730776	3.51238e+07	1.42065e+07	1.73243e+07	2.89546e+07	9.43476e+06	1.77422e+07	1.36859e+07	1.59671e+07	1.21271e+07	2.80787e+06	7.3557e+06	7.47293e+06	5.02496e+06	5.5684e+06	4.52279e+06	8.49487e+07	2.21721e+07	1.62109e+07	1.73351e+07	1.52154e+07	8.30648e+06	1.98917e+07	8.99776e+06	2.04187e+07	2.23673e+07	1.0491e+07	2.99843e+07	1.17462e+07	4.93244e+07	1.81791e+07	9.90739e+06	2.29544e+07	3.04755e+07	1.89419e+07	1.02536e+07	1.31337e+07	3.36774e+07	2.15904e+07	2.57601e+07
IGKV1-8	0.657568	-0.604787	0.0446476	0.269002	0.703721	4.74061e+06	3.11727e+06	1.02189e+06	4.68115e+06	2.70371e+06	2.79932e+06	9.27733e+06	1.47886e+06	2.28446e+06	2.83448e+06	1.08274e+06	2.43093e+06	4.5235e+06	3.2221e+06	5.87423e+06	1.20211e+06	3.8331e+06	626462	8.83323e+06	6.04742e+06	7.40454e+06	4.45931e+06	5.64273e+06	750344	1.97673e+06	3.6913e+06	9.58562e+06	6.36124e+06	2.33479e+06	4.43912e+06	3.30913e+06	6.474e+06	1.05464e+06	4.33e+06	4.3578e+06	4.93082e+06	4.0888e+06	3.86994e+06	3.20369e+06	8.94401e+06	6.05922e+06	3.99486e+06
IGKV1D-39	0.605221	-0.724466	0.0149766	0.15039	0.748785	1.19597e+07	7.23824e+06	6.76236e+06	1.15992e+07	7.66797e+06	1.53221e+07	1.51742e+07	2.34199e+06	6.06933e+06	2.16867e+07	7.8653e+06	6.6652e+06	2.23595e+06	1.85667e+06	1.59268e+06	1.33536e+06	1.56446e+06	6.07231e+06	1.57177e+07	1.81267e+07	1.45031e+07	8.2207e+06	7.40269e+06	4.64838e+06	1.11922e+07	8.84602e+06	1.03506e+07	1.91871e+07	3.30882e+06	9.91309e+06	1.47012e+07	1.84555e+07	4.21644e+06	6.79327e+06	1.22225e+07	3.03806e+07	9.04694e+06	9.28732e+06	9.75855e+06	5.69312e+06	1.29038e+07	2.76626e+07
IGHG3	0.64386	-0.63518	0.171528	0.480678	0.360737	2.98656e+08	1.92293e+08	1.26975e+08	2.24576e+07	1.21011e+08	3.93862e+08	1.61495e+08	9.27681e+08	4.68989e+08	3.61403e+08	6.9598e+07	4.5772e+07	7.29257e+07	1.23957e+08	1.15151e+08	3.50405e+07	9.12307e+06	2.12476e+07	1.74677e+08	5.63095e+07	1.08229e+08	6.24624e+08	5.71416e+07	1.86659e+08	4.07171e+07	5.5115e+08	4.25482e+07	1.9013e+08	5.76123e+08	2.61411e+08	1.442e+09	1.1492e+08	3.72473e+08	3.30764e+08	2.77994e+08	2.2855e+08	3.80476e+07	1.42805e+08	1.21978e+08	1.3379e+08	1.11562e+08	8.20672e+06
IGHV1-18	1.62577	0.701127	0.171528	0.480678	0.781308	1.22134e+08	1.98562e+08	1.05235e+08	2.55979e+08	2.14273e+08	3.61438e+08	1.82794e+08	1.1492e+08	8.70247e+07	1.10981e+08	7.67353e+07	8.34167e+07	1.06627e+08	4.19288e+08	5.056e+08	2.08139e+08	6.88609e+07	2.75681e+08	4.21528e+07	1.0212e+08	1.23556e+08	1.78065e+08	7.09653e+07	1.96452e+08	1.4064e+08	1.52379e+08	2.05413e+08	8.84251e+07	1.22062e+08	1.17313e+08	1.52244e+08	1.25097e+08	1.92358e+08	8.04515e+07	4.05992e+07	1.40502e+08	4.97479e+07	2.96208e+08	5.62386e+08	5.67121e+07	2.93504e+07	4.72614e+08
IGLV3-10	0.615802	-0.699462	0.00652432	0.0827559	0.854304	3.88771e+07	2.39406e+07	1.46832e+07	6.59442e+07	1.20029e+07	4.45607e+07	3.82844e+07	2.28549e+07	1.20686e+07	2.24434e+07	9.65192e+06	1.24359e+07	8.20873e+06	4.27409e+07	1.06916e+07	2.6075e+07	1.86622e+07	2.17403e+07	4.99584e+07	6.14294e+07	5.4873e+07	2.42298e+07	2.80576e+07	2.25981e+07	3.4213e+07	2.90525e+07	3.36361e+07	3.46651e+07	2.56977e+07	3.74831e+07	4.35013e+07	4.81059e+07	3.34956e+07	3.4529e+07	3.37811e+07	9.74964e+07	1.18609e+07	1.7394e+07	6.8735e+06	4.08541e+07	9.82942e+06	3.3954e+07
IGHV3-73	0.660224	-0.598973	0.0656164	0.322726	0.749337	2.93121e+06	1.93526e+06	1.21601e+06	3.08698e+06	1.13695e+06	2.73927e+06	3.14651e+06	1.85605e+06	3.13395e+06	1.66899e+06	1.79282e+06	1.56206e+06	3.17458e+06	1.35986e+06	1.4978e+06	770437	1.21681e+06	1.60499e+06	3.03197e+06	3.84688e+06	2.32481e+06	2.72027e+06	1.18299e+06	3.31651e+06	3.90265e+06	1.39222e+06	4.71781e+06	1.45319e+06	2.2823e+06	7.71804e+06	1.53525e+06	3.94761e+06	1.78304e+06	1.54648e+06	1.15479e+06	4.21578e+06	3.62042e+06	2.41588e+06	2.99166e+06	2.06342e+06	1.85551e+06	1.4904e+06
KRT86	0.47726	-1.06715	0.00522072	0.0782028	0.637188	1.83027e+07	8.73514e+06	3.40153e+06	7.58561e+06	2.3463e+07	3.40767e+06	1.07051e+07	8.6004e+06	4.61394e+06	4.86998e+06	1.85542e+07	317737	6.96339e+06	5.08248e+06	6.39456e+06	5.42932e+06	3.85597e+06	2.65173e+07	1.13768e+06	2.55813e+07	2.90541e+07	2.73278e+07	1.51098e+07	1.17713e+07	8.12833e+06	1.0042e+07	9.07132e+07	1.34264e+07	1.11343e+07	1.75539e+07	1.02646e+07	1.45016e+07	6.8644e+06	9.26987e+06	1.39966e+07	2.54117e+07	6.46178e+06	5.38684e+06	1.56533e+06	8.20733e+06	6.7213e+06	9.4292e+06
IGHV7-4-1	1.80948	0.855578	0.756126	0.862858	0.425198	4.96503e+06	8.98413e+06	2.51577e+06	7.33386e+06	3.60899e+06	2.0687e+07	2.51269e+06	6.45404e+06	4.17262e+06	1.56192e+06	1.40873e+07	4.93852e+06	9.91882e+06	4.48878e+06	2.46937e+06	2.45832e+06	5.45677e+07	1.97027e+06	2.01426e+07	1.17411e+07	3.42494e+06	2.5051e+06	3.31301e+06	3.75395e+06	3.87471e+06	2.99977e+06	4.7614e+06	3.35902e+06	2.62736e+06	4.19003e+06	1.06233e+06	7.37465e+06	5.02663e+06	2.89868e+06	5.30557e+06	3.10817e+06	2.86638e+06	3.86099e+06	2.44768e+06	3.99536e+06	4.06492e+06	5.06812e+06
LYZ	0.626591	-0.674405	0.0240384	0.206902	0.430601	2.77307e+06	1.73758e+06	1.07216e+06	417534	939019	5.71317e+06	3.66414e+06	1.00178e+06	1.0188e+06	1.16507e+06	632909	1.30289e+06	859875	3.14974e+06	1.97817e+06	1.92664e+06	1.52181e+06	1.43757e+06	3.00947e+06	3.41276e+06	1.16398e+06	2.51029e+06	1.90767e+06	1.00761e+06	2.44026e+06	1.36106e+06	4.20102e+06	1.47331e+07	1.2171e+06	2.28049e+06	1.45043e+06	2.03869e+06	2.13879e+06	1.99279e+06	1.51698e+06	1.82191e+06	2.48396e+06	1.4925e+06	1.01115e+06	1.42911e+06	1.86734e+06	4.26655e+07
VTN	0.648588	-0.624627	0.0029064	0.0636766	0.794382	8.71941e+08	5.6553e+08	6.48071e+08	4.17856e+08	5.09452e+08	5.73846e+08	4.61503e+08	1.47167e+08	5.1019e+08	3.13165e+08	3.24893e+08	2.72568e+08	6.96963e+08	4.97146e+08	3.84458e+08	9.76273e+08	7.10585e+08	1.60434e+09	1.03426e+09	9.65894e+08	6.88908e+08	9.22359e+08	6.48847e+08	4.94639e+08	6.77032e+08	1.74875e+09	7.33237e+08	1.11909e+09	6.90532e+08	5.64368e+08	7.22512e+08	5.93839e+08	2.07657e+09	4.91488e+08	5.21532e+08	7.73159e+08	1.09985e+09	9.3154e+08	9.61236e+08	8.56439e+08	4.51298e+08	3.63157e+07
VWF	0.361815	-1.46668	0.0029064	0.0636766	1.09758	1.91658e+08	6.93447e+07	1.10914e+07	975576	4.92824e+07	1.1492e+08	1.33607e+07	8.7272e+06	1.769e+08	1.58385e+08	1.11181e+08	4.59224e+06	1.21125e+08	3.19224e+06	3.85926e+07	3.57712e+07	8.90085e+07	1.72411e+08	2.98719e+08	1.39916e+08	1.15053e+08	1.06807e+08	3.22196e+08	1.6144e+08	1.63949e+08	4.41158e+08	4.30078e+08	1.2227e+08	9.97739e+07	1.79149e+08	7.67063e+07	4.68597e+08	2.73332e+08	7.3809e+07	6.76186e+07	1.35926e+07	8.73352e+07	1.63878e+08	1.85909e+08	1.00304e+08	4.01963e+07	6.88939e+06
C4BPB	1.58054	0.660415	0.0342713	0.238226	0.83385	4.00925e+07	6.33677e+07	3.36044e+07	5.8024e+07	1.18296e+08	1.13295e+08	4.13793e+07	3.70104e+07	1.27907e+08	5.41886e+07	3.51715e+06	1.1492e+08	7.29429e+07	3.19442e+07	4.78869e+07	7.26916e+07	2.9038e+07	5.72374e+07	5.40294e+07	4.18905e+07	3.256e+07	3.73729e+07	2.43695e+07	2.78277e+07	1.79574e+07	5.97216e+07	3.92289e+07	6.04139e+07	5.45148e+07	2.64286e+07	7.64992e+07	2.84697e+07	6.52799e+07	2.36935e+07	3.17492e+07	3.23788e+07	2.73724e+07	5.00323e+07	2.23755e+07	6.62228e+07	1.2224e+07	2.2188e+06
IGKV2-30	2.18158	1.12537	0.20516	0.498856	0.304559	1.25312e+07	2.73377e+07	1.38365e+07	1.33142e+07	8.80274e+06	8.95166e+06	1.23322e+07	1.73521e+07	1.13025e+07	9.48291e+06	2.96373e+08	2.89897e+06	1.27897e+07	9.02477e+06	5.20716e+06	4.65675e+06	5.30385e+06	5.77425e+06	1.97843e+07	1.59443e+07	9.71346e+06	1.44005e+07	2.35632e+07	2.05881e+07	1.1588e+07	1.24126e+07	1.3003e+07	5.27762e+06	8.24183e+06	5.42495e+06	5.05986e+06	1.5023e+07	1.48434e+07	6.34315e+06	1.00094e+07	1.88336e+07	8.03763e+06	1.61472e+07	1.44827e+07	1.0405e+07	9.13974e+06	2.04404e+07
IGKV6D-21	0.592893	-0.754157	0.142101	0.464374	0.696348	2.19037e+07	1.29865e+07	1.04124e+07	7.61969e+06	1.30127e+07	8.27778e+06	2.01478e+07	1.16815e+07	1.2258e+07	3.40758e+06	1.81056e+07	1.17626e+07	1.27317e+07	3.02243e+07	8.82327e+06	1.30994e+07	4.20235e+06	2.20176e+07	2.66652e+07	2.05179e+07	4.84658e+07	3.82954e+07	1.40887e+06	5.68186e+07	6.56571e+06	1.24199e+07	1.20878e+07	1.71066e+07	9.67429e+06	5.78196e+06	1.09578e+07	3.66959e+07	2.22342e+07	4.78935e+07	1.5727e+07	1.65528e+07	1.03002e+07	1.65704e+07	8.95181e+06	2.48045e+07	1.13743e+07	1.18353e+07
IGLV1-44	0.662815	-0.593322	0.0762751	0.346836	0.614541	4.55472e+07	3.01894e+07	6.09946e+07	9.77815e+07	2.76683e+07	3.27401e+07	2.36239e+07	4.30544e+07	2.26363e+07	1.69425e+07	2.62823e+07	1.9755e+07	1.32148e+07	1.50629e+07	5.48024e+06	2.602e+07	2.22347e+07	2.95382e+07	9.03973e+06	3.88865e+07	3.78129e+07	5.34246e+07	1.06334e+08	8.69538e+07	6.53835e+07	7.59082e+07	6.07828e+07	6.75548e+07	1.24284e+07	2.29953e+07	3.07813e+07	2.08622e+07	3.75836e+07	2.44565e+07	6.15949e+07	4.09033e+07	1.17104e+07	3.82019e+07	6.16969e+07	8.82178e+07	9.09309e+06	3.2111e+07
IGLV2-14	0.567496	-0.817317	0.367141	0.645847	0.460332	3.03517e+07	1.72245e+07	1.47501e+07	1.03601e+07	3.04677e+07	1.44829e+07	2.49732e+07	1.77667e+07	1.1626e+07	6.73204e+06	1.43658e+07	3.46181e+06	9.75773e+06	5.10693e+07	2.28927e+07	1.59054e+07	1.12714e+07	1.57089e+07	2.19229e+07	3.21485e+07	4.57464e+06	2.34332e+07	4.96931e+07	8.64781e+06	1.70676e+07	2.96071e+07	2.77623e+07	8.92197e+07	2.64906e+07	9.56092e+06	8.8373e+06	3.02232e+06	1.60302e+08	4.03873e+06	1.2861e+07	2.66857e+07	2.08075e+07	1.21188e+07	1.49807e+07	5.63596e+06	7.09826e+06	2.16928e+07
CAT	3.00344	1.58662	0.00522072	0.0782028	0.909694	4.05396e+06	1.21758e+07	1.71309e+07	1.757e+07	2.6317e+06	9.92095e+06	4.33301e+07	1.12876e+07	1.68988e+06	7.70125e+06	3.81003e+06	1.04792e+07	2.3053e+06	2.78886e+06	9.21358e+06	1.64648e+07	3.51385e+07	3.35038e+06	2.16596e+06	7.59778e+06	2.94333e+06	2.83093e+06	4.67394e+06	1.03595e+06	3.6706e+06	2.89026e+06	4.60455e+06	1.06272e+06	3.40844e+06	497950	1.61735e+06	326328	7.33175e+06	2.84448e+06	412729	2.38153e+07	3.29482e+06	4.70036e+06	5.02852e+06	968559	2.22555e+06	5.753e+06
IGLV8-61	0.649345	-0.622944	0.193468	0.490799	0.467091	7.12854e+07	4.62888e+07	1.14128e+08	3.58798e+07	5.43817e+07	4.21783e+07	3.4132e+07	1.22608e+08	5.3714e+07	2.56652e+07	3.3823e+07	2.43663e+07	2.15661e+07	3.51966e+07	2.89925e+07	4.76875e+07	2.59312e+07	4.03705e+07	6.99828e+07	2.68778e+08	8.39338e+07	3.84238e+07	2.29045e+08	1.02062e+08	5.58276e+07	4.90203e+07	7.86538e+07	4.02782e+07	3.3792e+07	3.49596e+07	5.89782e+07	2.59159e+07	9.59293e+06	3.05346e+07	7.77696e+07	3.46316e+07	3.22412e+07	4.45487e+07	6.89029e+07	5.55122e+07	3.83249e+06	2.6978e+07
ITGB3	0.661259	-0.596713	0.635289	0.810077	0.291132	9.18016e+06	6.07046e+06	3.29017e+06	5.45182e+06	2.25725e+06	1.35774e+07	2.12443e+06	3.13419e+06	802828	644746	2.36657e+06	347727	1.28314e+06	5.80936e+06	1.00491e+06	3.38491e+07	4.26011e+06	1.69235e+07	1.27925e+06	2.87861e+07	709238	909456	3.815e+07	1.71232e+06	2.9399e+06	6.61765e+06	5.45086e+06	2.05986e+07	2.84342e+06	1.09594e+06	505397	2.83608e+06	3.06915e+07	2.14705e+06	2.44774e+06	2.09067e+07	3.79581e+06	2.70393e+06	3.85137e+06	5.28775e+06	2.91798e+06	6.72788e+06
ITIH4	1.98812	0.991405	0.088262	0.36259	0.862096	9.74949e+07	1.93832e+08	9.04027e+07	3.8058e+08	1.04326e+08	1.66213e+08	9.9436e+07	3.93501e+08	1.47764e+08	1.9507e+08	2.62188e+07	7.85845e+07	5.77943e+07	2.0057e+08	2.9765e+07	4.7184e+08	1.26365e+08	5.32874e+08	1.13714e+08	1.53237e+08	8.49139e+07	7.30182e+07	1.31052e+08	5.01032e+07	9.05051e+07	1.12866e+08	7.9515e+07	1.7667e+08	8.45184e+07	5.75066e+07	1.0635e+08	5.57203e+07	1.0111e+08	6.54838e+07	7.95765e+07	1.57069e+08	7.94759e+07	1.18917e+08	1.30382e+08	1.51182e+08	1.13491e+08	7.13528e+07
KRT1	0.643229	-0.636595	0.193468	0.490799	0.484867	6.13717e+08	3.94761e+08	8.26665e+07	1.44981e+08	6.1156e+08	3.53532e+08	2.17494e+08	4.36392e+08	2.74802e+08	3.65395e+08	1.08393e+09	3.20707e+08	2.12948e+08	4.38038e+08	8.48483e+08	2.13583e+08	1.54232e+08	5.57433e+08	2.01824e+08	2.18906e+09	6.98113e+08	4.67495e+08	6.9368e+08	5.98918e+08	2.61507e+08	2.41973e+08	1.96264e+09	5.90405e+08	6.75276e+08	9.71443e+08	1.9645e+08	3.48677e+08	4.012e+08	1.97686e+08	3.67867e+08	3.74e+08	2.22419e+08	2.46988e+08	1.7457e+08	3.16929e+08	4.0959e+07	1.52815e+08
KRT10	0.583992	-0.775979	0.193468	0.490799	0.505485	3.15767e+08	1.84406e+08	7.27366e+07	4.03747e+07	1.76008e+08	1.66134e+08	6.22917e+07	1.90593e+08	1.6351e+08	2.54815e+08	5.53287e+08	2.05632e+08	6.99118e+07	2.30235e+08	2.481e+08	7.92061e+07	6.85057e+07	3.6915e+08	9.54265e+07	8.60074e+08	4.83855e+08	2.54644e+08	4.95515e+08	3.72911e+08	1.46068e+08	4.36915e+07	1.39993e+09	2.83677e+08	2.64998e+08	3.4738e+08	9.81545e+07	1.02056e+08	1.59239e+08	8.85939e+07	1.71062e+08	2.88943e+08	4.33595e+07	9.24818e+07	7.18331e+07	1.18369e+08	2.1679e+06	1.12169e+08
KRT2	0.568689	-0.814288	0.193468	0.490799	0.484887	1.2096e+08	6.87885e+07	1.49487e+07	1.16781e+07	5.32406e+07	9.5254e+07	9.54061e+06	8.79591e+07	8.38355e+07	1.24887e+08	1.35909e+08	6.41077e+07	3.24924e+07	5.83752e+07	8.53677e+07	3.99585e+07	3.75849e+07	1.65477e+08	3.94907e+07	3.37969e+08	9.96284e+07	8.12031e+07	9.9545e+07	1.16321e+08	8.47379e+07	3.7024e+07	6.23824e+08	1.28916e+08	1.05398e+08	1.14371e+08	4.12223e+07	6.55183e+07	6.12863e+07	2.58467e+07	8.76709e+07	1.23806e+08	2.44567e+07	5.47534e+07	1.49311e+07	3.81129e+07	5.43769e+06	1.27024e+07
KRT5	0.648296	-0.625276	0.756126	0.862858	0.329686	1.51918e+07	9.84878e+06	3.84648e+06	325501	8.59945e+06	1.00517e+07	6.56621e+06	1.20648e+07	1.92473e+06	6.01464e+06	3.98318e+07	1.01648e+07	3.757e+06	8.60363e+06	2.7661e+07	4.02026e+06	3.21779e+06	1.09306e+07	8.60416e+06	5.39564e+07	2.02162e+07	5.92691e+06	2.02129e+07	1.51676e+07	92788.9	1.1081e+06	7.76669e+07	2.80942e+07	1.21821e+07	8.20743e+06	1.65094e+06	3.40372e+06	1.04036e+07	1.5825e+06	2.76463e+06	1.59965e+07	1.40651e+06	970170	5.25598e+06	1.41614e+06	6.38201e+06	4.26655e+07
KRT6B	0.542053	-0.883494	0.731376	0.862858	0.384515	3.82298e+07	2.07226e+07	4.38263e+06	7.14598e+06	2.27509e+07	9.11099e+06	8.12131e+06	1.61063e+07	1.56325e+07	8.44639e+06	4.37785e+07	1.70553e+07	2.00723e+07	1.96755e+07	5.71351e+07	2.28458e+07	1.41943e+07	4.51077e+07	9.56318e+06	1.09932e+08	4.3492e+07	2.23806e+07	5.55998e+07	1.60919e+07	1.15362e+07	1.57415e+07	2.63432e+08	4.93877e+07	3.40698e+07	2.27245e+07	9.80188e+06	5.55008e+06	2.07031e+07	7.01187e+06	1.27509e+07	8.34114e+06	8.25623e+06	2.06928e+07	1.03159e+07	3.89376e+06	8.56529e+06	1.0783e+08
HBA1	6.65573	2.7346	0.0022721	0.0608419	0.998362	2.36173e+08	1.5719e+09	1.45659e+09	7.54311e+09	2.35618e+08	1.92865e+09	2.80235e+09	5.90296e+08	1.79548e+08	7.96401e+07	1.92231e+09	5.73634e+08	1.69847e+08	6.29384e+08	1.73355e+08	2.17721e+09	4.16223e+09	5.26671e+08	1.22503e+08	2.5938e+08	1.43731e+08	4.6918e+07	1.24346e+08	1.87096e+08	1.54818e+08	2.58661e+08	2.36921e+07	3.2451e+08	2.76227e+08	2.5343e+08	3.0741e+08	1.33534e+08	8.50556e+08	1.85375e+08	4.49144e+07	6.51045e+08	1.39138e+08	8.03451e+08	6.19739e+08	1.099e+09	3.98574e+08	9.81892e+07
LGALS3BP	1.57009	0.650844	0.0518992	0.305066	0.697794	3.29504e+08	5.17349e+08	1.43325e+08	3.82629e+08	2.04202e+08	9.11402e+08	2.88755e+08	3.79029e+08	5.97042e+08	5.24487e+08	5.0382e+08	1.19292e+09	5.05595e+08	6.3846e+08	1.13619e+09	4.32249e+08	2.03924e+08	2.33559e+08	5.66864e+08	6.48428e+08	1.74355e+08	9.63699e+07	7.00937e+08	1.01353e+08	1.48708e+08	2.91294e+08	3.35679e+08	3.06242e+08	2.03702e+08	1.81563e+08	5.73722e+08	3.15334e+08	4.13489e+08	1.40712e+08	1.24129e+08	7.68372e+08	1.69313e+08	2.33455e+08	4.74692e+08	1.12249e+09	2.32622e+08	1.14328e+08
LPA	7.19172	2.84634	0.0656164	0.322726	0.593669	2.39322e+07	1.72114e+08	4.22911e+07	1.4623e+07	2.0015e+06	3.16412e+07	7.82273e+06	9.43097e+06	6.68651e+08	7.66224e+06	1.51799e+08	1.41351e+09	3.86187e+06	1.5547e+08	6.47353e+07	1.04189e+08	2.26022e+07	5.35299e+07	1.27434e+06	1.70137e+07	6.22303e+07	3.48616e+07	6.11391e+06	2.84915e+07	8.82418e+06	1.13581e+08	1.08779e+06	1.99835e+07	7.579e+07	5.72614e+06	1.10828e+07	5.79318e+06	3.0767e+07	1.32203e+07	8.89258e+06	9.64558e+06	333085	1.36069e+07	9.52489e+07	2.66641e+07	7.88731e+06	5.66917e+06
LRP1	1.79243	0.841913	0.161264	0.473958	0.502932	7.11618e+06	1.27552e+07	2.75635e+06	3.844e+07	1.61288e+06	1.01904e+07	3.6568e+06	1.38343e+07	4.65321e+06	6.38921e+06	9.57357e+06	2.9124e+06	3.80114e+06	3.45762e+07	1.01025e+06	3.76735e+07	1.85034e+06	3.11528e+07	2.20926e+06	1.93294e+07	1.72331e+06	3.38275e+06	1.01196e+07	2.65043e+06	1.52007e+06	1.44837e+07	5.68892e+06	2.50028e+07	2.40669e+06	1.87384e+06	1.19245e+06	4.72552e+06	7.64166e+06	1.3912e+06	1.25122e+06	2.60202e+07	2.59435e+06	3.60431e+06	1.50372e+07	5.80161e+06	3.88209e+06	6.72788e+06
LTF	0.653151	-0.614511	0.461123	0.694567	0.256829	7.71156e+07	5.03682e+07	1.36736e+07	5.08234e+06	6.0944e+06	2.99802e+08	5.0977e+06	1.90307e+06	4.47292e+06	1.65205e+07	3.66406e+07	3.95105e+07	8.84391e+06	1.93338e+07	3.36471e+07	2.13836e+06	2.2346e+08	8.96689e+07	1.66737e+08	4.91289e+07	6.59314e+06	1.07297e+07	2.83762e+07	2.75235e+07	5.74789e+06	1.92518e+08	3.85925e+07	3.82028e+08	1.77475e+07	2.4935e+06	1.25553e+07	3.08007e+07	3.53926e+08	2.54473e+06	1.91893e+06	1.23609e+08	1.16275e+07	6.32278e+07	2.42561e+08	1.41457e+08	1.22104e+07	3.21131e+06
HBB	7.64689	2.93487	0.00103895	0.0357696	1.07459	1.61591e+08	1.23567e+09	1.24561e+09	5.24515e+09	1.77985e+08	1.76342e+09	1.17181e+09	5.0003e+08	1.03466e+08	8.06806e+07	1.223e+09	4.04768e+08	7.13621e+07	6.16393e+08	2.30277e+08	3.68701e+09	2.70329e+09	5.46458e+08	8.93993e+07	2.36839e+08	8.92779e+07	6.33358e+07	9.9745e+07	1.02391e+08	9.24726e+07	2.00382e+08	8.84701e+07	3.04005e+08	1.27034e+08	1.49501e+08	1.95411e+08	7.46111e+07	5.53379e+08	1.27279e+08	3.76553e+07	2.64391e+08	1.74655e+08	9.63639e+08	5.56507e+08	6.61014e+08	1.82448e+08	5.13139e+07
MASP2	1.92145	0.942197	0.461123	0.694567	0.489442	1.4083e+07	2.70597e+07	1.1392e+06	1.2093e+07	4.39902e+06	1.08991e+08	6.67199e+06	3.11225e+06	1.63547e+07	7.81051e+06	2.9208e+07	8.58991e+07	5.33976e+06	1.82896e+07	9.83913e+06	7.53704e+06	1.57688e+07	1.00502e+08	5.03581e+06	1.31704e+07	1.50026e+06	1.35107e+07	4.46557e+07	6.97712e+06	4.85326e+06	4.26853e+07	1.65115e+07	2.13898e+07	5.83036e+06	6.0067e+06	8.25343e+06	3.1412e+06	3.48286e+07	1.80544e+06	2.86616e+06	2.68546e+07	7.69995e+06	1.4465e+07	1.62261e+07	3.47922e+07	2.57293e+06	1.5994e+07
NCAN	3.58097	1.84035	0.20516	0.498856	0.383177	1.03216e+07	3.69615e+07	4.14258e+08	9.01722e+06	3.5942e+06	475066	3.34238e+07	52677.6	9.28151e+06	5.88129e+06	3.05664e+06	5.1227e+07	3.13968e+06	4.51526e+06	9.36461e+06	6.92185e+06	1.48969e+07	2.22786e+07	8.2023e+06	1.04743e+06	2.41267e+07	6.98983e+07	1.49097e+06	1.75383e+07	1.60742e+06	2.38821e+07	1.97368e+07	4.01732e+06	5.84225e+06	183386	2.22629e+06	1.36369e+06	3.61269e+06	1.7212e+06	6.3946e+06	646738	2.57278e+06	3.10691e+07	9.09323e+06	7.02341e+07	4.49354e+07	2.36484e+07
HBD	9.4314	3.23747	0.000147313	0.0083699	0.998324	2.20257e+08	2.07733e+09	5.83817e+08	8.45941e+09	2.09066e+08	1.89681e+09	4.72032e+09	9.28823e+08	1.54079e+08	9.25471e+07	1.45606e+09	7.53014e+08	2.97402e+08	5.41134e+08	3.84351e+08	4.33825e+09	7.84943e+09	5.72734e+08	1.96124e+08	3.06654e+08	6.51173e+07	5.99034e+07	1.15757e+08	1.04719e+08	9.74321e+07	2.91251e+08	7.76367e+07	3.52322e+08	1.93539e+08	3.61532e+08	2.3014e+08	1.82446e+08	6.94758e+08	1.05408e+08	3.98954e+07	5.37462e+08	1.72777e+08	1.08846e+09	7.94409e+08	4.60902e+08	6.86334e+08	1.42367e+08
HP	3.48445	1.80093	0.000173649	0.0083699	1.27651	1.06652e+09	3.71624e+09	3.88075e+09	5.06879e+09	2.12562e+09	1.00139e+10	2.40613e+09	2.7005e+09	4.44442e+09	1.17169e+09	9.87317e+09	6.34355e+09	6.08319e+08	1.9006e+09	4.60273e+08	4.9078e+09	2.22511e+09	1.3292e+09	1.03248e+09	1.76125e+09	1.14138e+09	7.89908e+08	1.85257e+09	6.42175e+08	9.48407e+08	1.81976e+09	9.32239e+08	7.59988e+08	9.56462e+08	4.23378e+08	7.61591e+08	7.33333e+08	3.64693e+09	5.3369e+08	4.5312e+08	2.9823e+08	7.77017e+08	1.61764e+09	1.15959e+09	2.12639e+09	1.12197e+09	1.52333e+09
ORM1	1.94946	0.963073	0.0199746	0.185149	0.828442	1.19087e+07	2.32156e+07	3.11435e+07	2.81466e+07	2.96793e+07	5.09422e+07	7.43364e+06	3.06277e+07	1.59208e+07	7.23536e+06	2.45896e+06	7.23447e+07	1.29537e+07	1.3206e+07	1.35557e+07	1.80355e+07	2.07279e+07	1.70381e+07	3.37049e+07	1.92923e+07	5.73778e+06	1.44346e+07	2.95715e+07	3.99415e+06	7.3994e+06	4.43924e+06	1.28199e+07	2.13715e+07	1.08466e+07	4.65188e+06	1.89415e+06	1.05326e+07	1.49265e+07	3.24042e+06	7.81502e+06	1.43393e+07	5.25441e+06	1.68205e+07	1.37655e+07	2.88654e+07	1.02898e+07	1.86033e+07
PIGR	2.51835	1.33248	0.0135681	0.14217	0.835897	1.12462e+07	2.83219e+07	3.09292e+06	3.96616e+07	2.32125e+07	3.44463e+07	9.14093e+06	3.36281e+07	1.13262e+08	3.0891e+06	1.27855e+07	6.329e+07	8.27185e+06	2.41963e+07	1.13269e+07	1.30547e+07	1.7138e+07	4.35529e+07	3.63313e+06	1.32553e+07	8.35838e+06	2.25069e+07	3.60298e+07	4.00674e+06	2.39707e+06	7.03149e+06	6.09386e+06	2.7535e+07	5.39303e+06	5.86732e+06	420761	1.05016e+07	2.69227e+07	2.8949e+06	496829	1.08032e+07	1.95296e+07	1.09629e+07	2.63495e+07	2.54298e+07	8.96549e+06	3.40431e+07
SAA4	3.25529	1.70279	0.070786	0.341188	0.666297	3.37311e+07	1.09805e+08	2.19988e+08	4.50645e+07	5.49566e+07	1.32542e+08	1.62189e+07	1.26345e+07	9.09233e+07	1.57358e+07	3.67133e+07	9.60572e+07	1.00037e+07	8.28434e+07	6.28727e+06	1.95379e+08	6.84923e+08	5.66052e+07	1.34045e+07	6.1345e+07	5.70556e+07	3.6508e+07	1.33005e+07	3.5395e+07	3.98056e+07	1.03253e+08	1.87799e+07	3.11452e+07	1.00702e+08	2.10203e+07	1.73834e+06	8.95312e+06	2.98583e+07	2.40709e+07	2.9908e+07	4.59185e+06	1.00558e+07	3.68399e+07	2.12345e+07	4.41277e+06	7.09934e+06	8.41629e+06
SERPINA1	1.55544	0.637322	0.217344	0.498856	0.312393	2.23358e+09	3.4742e+09	2.21522e+09	5.18789e+08	2.92937e+08	2.93048e+09	6.03188e+08	1.50525e+08	9.98954e+08	1.30235e+08	1.8387e+09	2.08019e+09	6.73432e+08	6.13215e+09	5.54158e+09	1.42306e+10	1.40854e+10	3.16473e+09	1.1336e+09	1.01914e+10	5.98025e+08	1.04181e+09	1.82805e+08	2.92004e+09	1.73714e+09	1.01672e+10	1.64856e+09	7.66504e+08	8.89775e+09	1.12793e+08	2.1536e+08	2.79279e+08	4.77837e+08	9.48608e+08	3.40421e+08	4.77617e+08	3.01231e+08	1.05653e+09	1.99079e+09	9.35176e+08	2.13148e+09	1.08444e+08
SERPINA3	2.31368	1.21019	0.0947849	0.36259	0.670297	1.61419e+08	3.73471e+08	3.81985e+08	1.15993e+08	9.44264e+07	9.68293e+08	1.1854e+08	1.56733e+07	1.74279e+08	5.48609e+07	8.21725e+07	4.46982e+08	3.37297e+07	5.69231e+08	2.73179e+08	8.16212e+08	1.54333e+09	2.86649e+08	1.16688e+08	3.7938e+08	9.08414e+07	1.07236e+08	2.34748e+07	1.61203e+08	1.47157e+08	7.35633e+08	1.25003e+08	8.57311e+07	5.51804e+08	1.88764e+07	7.9557e+07	1.31809e+08	6.11845e+07	8.03937e+07	8.45165e+07	4.80396e+07	3.84262e+07	1.28629e+08	2.6368e+08	1.26317e+08	2.09908e+08	1.68423e+07
PRDX2	1.90682	0.931167	0.031424	0.236662	0.633765	4.09582e+06	7.80998e+06	342388	1.86065e+07	1.73236e+06	4.45174e+06	4.22869e+06	3.23986e+06	1.9268e+06	7.62508e+06	1.47915e+07	7.90201e+06	4.1098e+06	9.80555e+06	1.34568e+07	6.998e+06	2.37101e+07	2.03254e+06	1.3292e+06	2.15946e+07	1.62175e+06	2.25048e+06	3.18023e+06	3.32714e+06	2.19503e+06	2.19022e+06	4.3719e+06	1.96727e+06	1.75321e+06	1.38753e+06	7.48805e+06	1.01216e+06	5.44748e+06	2.42882e+06	299419	1.21393e+07	1.8368e+06	4.08322e+06	8.18444e+06	9.40002e+06	3.48942e+06	3.16658e+06
SAA1	22.3085	4.47952	0.000173649	0.0083699	0.918723	4.8973e+06	1.09251e+08	2.79976e+08	2.48571e+07	2.64131e+07	4.84842e+08	1.72321e+06	1.7914e+07	1.07715e+08	1.03141e+07	7.53553e+06	2.31881e+08	1.33846e+07	3.24718e+07	2.28549e+06	1.90475e+07	4.83915e+08	3.74578e+06	7.99026e+06	1.15663e+07	4.33288e+06	4.20211e+06	4.08182e+06	756679	500248	2.08404e+06	7.42956e+06	1.4994e+06	1.4019e+06	3.11245e+06	1.92553e+06	2.23926e+06	1.73575e+07	4.3018e+06	5.04702e+06	6.43108e+06	6.78884e+06	7.94541e+06	1.99382e+07	9.63596e+06	1.776e+07	1.03787e+07
SLC4A1	3.22547	1.68951	0.523243	0.724722	0.587005	2.02067e+06	6.51761e+06	1.70561e+06	3.11804e+07	1.56273e+06	3.3101e+06	882279	251197	1.42289e+06	3.58903e+06	672823	2.02781e+06	2.3631e+06	478790	2.55295e+06	8.1045e+06	3.85284e+07	5.64914e+06	1.31857e+06	1.88821e+06	1.67719e+06	1.77525e+06	249790	3.53897e+06	3.00271e+06	1.33521e+06	1.34561e+06	3.15314e+06	2.58767e+06	2.1132e+06	1.06595e+06	3.4063e+06	1.57198e+06	1.6049e+06	1.92235e+06	2.49313e+06	2.34265e+06	1.69038e+06	1.02249e+06	9.44507e+06	3.17656e+06	2.68848e+06
STOM	3.89083	1.96008	0.781122	0.879675	0.713336	1.21529e+07	4.72849e+07	7.80148e+06	1.82645e+08	927260	1.19859e+08	5.17982e+06	1.82766e+06	2.41729e+06	4.81582e+06	4.07987e+06	9559.43	2.4658e+06	1.63574e+07	2.49322e+07	1.38956e+08	2.08755e+08	3.55294e+07	6.96683e+06	4.26535e+07	5.12027e+06	4.16039e+06	2.57286e+07	435621	6.3712e+06	1.84677e+07	7.6891e+06	1.91572e+07	7.24351e+06	1.86067e+06	534178	5.54382e+06	2.86259e+07	2.55711e+06	4.81473e+06	3.6907e+07	6.06799e+06	2.36002e+06	1.31503e+07	3.8904e+07	4.3257e+06	2.94976e+06
SERPINA4	1.56186	0.643265	0.031424	0.236662	0.521723	1.53807e+06	2.40224e+06	7.1074e+06	2.42238e+06	975366	1.92912e+06	3.0942e+06	1.38696e+06	850982	1.76641e+06	985170	1.19442e+06	2.97782e+06	1.20621e+06	3.665e+06	4.1664e+06	4.08437e+06	623715	2.44103e+06	534451	1.9652e+06	780005	1.66626e+06	4.59082e+06	6.43631e+06	1.37136e+06	404198	484395	2.15562e+06	446758	88673.3	769033	949578	313010	942920	2.17543e+06	708222	1.41404e+06	698045	4.04352e+06	3.3049e+06	6.72788e+06
SERPING1	2.58843	1.37208	0.0441232	0.269002	0.880598	4.31767e+06	1.1176e+07	2.09024e+07	5.31956e+06	9.69853e+06	3.70189e+07	1.84228e+07	744930	6.10017e+06	4.3691e+06	1.81419e+06	9.54641e+06	3.21029e+06	1.44014e+06	746496	2.28437e+07	2.21936e+07	1.44442e+07	2.52726e+06	2.42971e+06	954452	1.45913e+06	1.32673e+06	320240	5.93487e+06	1.19955e+07	3.9509e+06	1.46357e+07	3.6847e+06	2.18742e+06	5.38961e+06	1.33803e+07	5.57252e+06	1.11225e+06	327497	3.22351e+06	1.62334e+06	3.20898e+06	5.31388e+06	4.45722e+06	1.38581e+06	6.72788e+06
TFRC	4.86597	2.28273	0.00415089	0.0782028	0.824828	1.41215e+07	6.87151e+07	2.28047e+07	3.89605e+07	2.65407e+07	3.87554e+08	1.53751e+07	1.29838e+08	1.02322e+07	4.19735e+06	1.01284e+08	1.43783e+08	1.07102e+08	2.62567e+07	4.79492e+07	7.57312e+06	2.03258e+07	9.66502e+06	9.07612e+06	2.87627e+07	387888	4.44608e+06	1.2709e+07	1.24153e+07	3.28904e+06	1.76894e+07	564518	3.97512e+07	3.04729e+07	7.20245e+06	343648	614439	3.67198e+07	4.94172e+06	6.55765e+06	4.70951e+07	5.27048e+06	1.09226e+07	2.20108e+07	1.00113e+08	2.15794e+07	3.59592e+07

## Sheet: S1_S2
Table S1B: Differentially expressed proteins in EV samples between 17 early-stage GAC cases and 16 late-stage GAC cases
	FoldChange	log2FoldChange	pValue	padj	cohensD	mean intensity in S1	mean intensity in S2	GC1_01	GC1_02	GC1_03	GC1_04	GC1_05	GC1_06	GC1_07	GC1_08	GC1_09	GC1_10	GC1_11	GC1_12	GC1_13	GC1_14	GC1_15	GC1_16	GC1_17	GC1_18	GC1_19	GC1_20	GC1_21	GC1_22	GC1_23	GC1_24	GC1_25	GC1_26	GC1_27	GC1_28	GC1_29	GC1_30	GC1_31	GC1_32	GC1_33	QC1	QC2	QC3	QC4	QC5
APOA2	1.76561	0.820168	0.487529	0.943862	0.495688	3.61091e+07	6.37547e+07	8.37445e+07	4.81573e+07	1.91059e+07	6.36972e+07	2.77649e+07	3.0181e+07	9.95837e+06	4.57718e+07	1.31542e+07	1.11416e+08	2.94428e+07	3.44188e+07	4.06619e+07	5.21068e+07	6.06467e+06	2.74841e+07	1.14776e+07	1.3998e+08	1.79593e+07	5.36297e+07	2.90917e+07	1.68178e+07	1.7956e+06	9.14171e+07	2.40144e+07	2.11925e+07	1.87951e+07	2.6592e+08	1.95486e+08	5.62254e+06	4.03629e+07	1.92187e+07	3.80183e+07	2.71903e+07	4.95316e+07	4.12235e+07	1.8371e+06	7.0382e+06
APOB	4.14321	2.05075	0.789843	0.943862	0.442029	4.25034e+07	1.76101e+08	960844	9.4876e+07	163253	5.16055e+07	7.61284e+07	1.21381e+07	5.57124e+06	9.81034e+06	2.32389e+07	6.29571e+06	6.25899e+08	1.44842e+07	2.19403e+06	8.84396e+06	4.90284e+06	1.07646e+08	4.50412e+07	1.67861e+07	9.03802e+07	2.30496e+08	6.63149e+07	1.68748e+09	6.0186e+06	9.54768e+07	8.16513e+06	2.84312e+07	4.97801e+07	6.35035e+07	2.49572e+07	334364	5.91127e+07	2.08049e+07	2.32734e+06	803177	9.93491e+06	5.99336e+07	9.88819e+06	2.41912e+07
APOD	0.504679	-0.986561	0.292199	0.943862	0.415978	5.09221e+06	2.56993e+06	1.80677e+06	622820	1.20149e+06	2.02203e+06	675893	3.81698e+06	3.24586e+06	4.46514e+06	2.93097e+06	2.21157e+06	1.79919e+06	1.55733e+06	528803	1.79743e+06	3.26583e+06	6.10436e+06	6.7129e+06	3.60504e+07	797584	922028	3.01176e+06	808112	4.16377e+06	5.20316e+06	3.56928e+06	3.66692e+06	2.91555e+06	7.37671e+06	907861	2.4311e+06	1.30104e+06	7.64983e+06	2.14613e+06	676691	1.80502e+06	8.91865e+06	3.13483e+06	5.30709e+07
APOH	0.391912	-1.3514	0.0805438	0.943862	0.878268	1.22483e+07	4.80027e+06	1.94288e+06	2.13862e+06	1.90266e+06	2.34311e+07	4.10538e+06	6.08301e+06	845958	1.61534e+06	1.8268e+07	1.22322e+06	1.02674e+06	5.36816e+06	1.12553e+07	1.33766e+06	6.43727e+06	3.16147e+07	1.76668e+06	3.72169e+06	736954	2.52357e+07	1.92226e+07	4.45929e+06	5.14581e+06	1.19625e+07	845253	1.22624e+07	3.36537e+07	5.24525e+06	4.41029e+06	3.01934e+06	6.81207e+06	1.57407e+07	1.21897e+07	5.56762e+06	1.59302e+07	5.46073e+06	1.22441e+06	5.30709e+07
AZU1	0.621807	-0.685461	0.126978	0.943862	0.327257	1.75133e+07	1.08899e+07	3.23977e+06	1.15164e+06	6.78808e+06	7.51116e+07	4.40602e+07	9.49482e+06	1.69482e+07	5.11797e+06	7.07612e+06	235178	1.34948e+06	2.74366e+07	6.45037e+06	6.31295e+06	5.66988e+06	1.16649e+07	696989	9.63017e+06	8.59124e+06	1.1317e+07	3.81662e+06	4.08927e+06	6.14847e+06	5.85848e+06	2.91568e+06	7.33982e+06	6.79936e+07	1.50984e+06	6.58136e+07	2.73074e+06	3.16085e+06	3.49682e+07	7.27503e+06	1.5184e+07	1.17357e+07	1.88736e+07	4.78048e+06	8.91028e+06
C1R	1.61109	0.68804	0.156701	0.943862	0.712576	1.83363e+08	2.95415e+08	2.86947e+08	1.1983e+08	2.88616e+08	2.25851e+08	5.58095e+08	3.38994e+08	3.25994e+08	2.86675e+08	1.90545e+08	1.00525e+08	4.37477e+08	7.41016e+07	3.78311e+08	5.74377e+07	1.79411e+08	1.93892e+08	2.62059e+08	1.18112e+08	5.62176e+07	9.34706e+07	1.03208e+08	6.70302e+08	3.55283e+08	9.76885e+07	1.45263e+08	6.81788e+07	2.23841e+08	4.06155e+08	1.72092e+08	7.05282e+07	1.546e+08	1.60959e+08	6.43141e+08	3.26314e+08	2.4787e+08	2.99021e+08	2.59288e+08	2.92346e+07
C1S	1.7143	0.777618	0.0684713	0.943862	0.741105	7.90666e+07	1.35544e+08	1.57949e+08	6.50186e+07	1.1893e+08	1.32362e+08	2.93349e+08	1.7035e+08	9.03187e+07	1.20424e+08	7.67844e+07	4.75976e+07	2.03602e+08	2.24078e+07	2.26102e+08	6.48644e+06	1.23056e+08	7.36082e+07	1.09637e+08	7.67653e+07	8.11684e+06	6.46185e+07	4.46735e+07	2.02966e+08	8.85851e+07	8.68045e+07	3.95122e+07	3.25719e+07	8.8136e+07	2.18585e+08	7.03483e+07	2.61604e+07	2.29873e+07	7.32207e+07	3.30796e+08	1.47418e+08	1.25562e+08	1.40926e+08	1.54432e+08	5.77941e+07
C7	1.5052	0.589955	0.0630643	0.943862	0.681452	2.42953e+07	3.65693e+07	6.17853e+07	1.85519e+07	6.39338e+07	8.62515e+06	3.20596e+07	1.62257e+07	4.30829e+07	6.77146e+07	3.88199e+07	5.91363e+07	5.00345e+07	3.24296e+07	3.46188e+07	4.19352e+07	4.40453e+07	1.32852e+07	1.86566e+07	1.52362e+07	6.4958e+06	1.73624e+07	8.00086e+06	4.09626e+07	3.78788e+07	1.55141e+07	2.00982e+07	2.84238e+07	2.73748e+07	1.35403e+07	4.90254e+06	1.96083e+06	5.81459e+07	1.71621e+07	4.01298e+07	4.46559e+07	1.97019e+07	5.02024e+07	3.08778e+07	3.00193e+07
C8G	1.91101	0.934337	0.126978	0.943862	0.642336	1.65026e+07	3.15366e+07	5.90342e+07	9.94343e+06	6.18384e+07	7.62598e+06	1.39705e+07	1.31706e+07	4.03228e+07	1.32571e+08	2.9785e+07	2.33332e+06	1.53253e+07	2.43201e+07	2.66852e+07	1.472e+07	1.80805e+07	1.12007e+07	1.68334e+07	1.30421e+07	1.03867e+07	9.67195e+06	3.24848e+06	3.69217e+07	2.73815e+07	1.08846e+06	1.09834e+07	2.565e+07	1.3493e+07	2.87208e+07	2.54392e+07	3.68029e+06	1.98356e+07	2.19253e+07	3.59007e+07	2.99789e+07	9.04008e+06	2.08031e+07	3.23895e+07	3.02064e+07
CD36	0.58494	-0.77364	0.533435	0.943862	0.349404	4.69876e+06	2.74849e+06	1.45334e+06	2.28284e+06	1.22969e+06	2.28579e+06	8.35812e+06	560785	2.49986e+06	4.09501e+06	2.58142e+06	2.92984e+06	1.73007e+06	1.18615e+06	2.69996e+06	1.30501e+06	2.26755e+06	2.44609e+06	1.06984e+06	1.76016e+06	2.34812e+06	5.34365e+06	1.08046e+07	2.0745e+06	4.54134e+06	589043	1.91405e+06	1.21298e+06	5.75935e+06	4.74154e+06	1.90069e+06	3.24271e+07	2.86199e+06	2.373e+06	2.22117e+06	2.41486e+06	985193	7.25975e+06	3.34853e+06	1.77773e+06
SAA1	19.7864	4.30643	0.00105579	0.252334	0.872426	6.51786e+06	1.28965e+08	3.33953e+08	2.18009e+07	3.15053e+07	2.40753e+06	5.78314e+08	9.03436e+06	1.46662e+07	2.05543e+06	1.96268e+06	7.45616e+06	1.28482e+08	1.79312e+07	1.66747e+07	402859	1.23026e+07	1.0096e+06	6.73463e+06	1.17176e+07	8.98831e+06	2.46352e+06	211587	2.76585e+08	1.61387e+07	3.87321e+07	3.00267e+06	2.72611e+06	4.38322e+06	2.27197e+07	5.77209e+08	544071	8.58056e+06	9.07668e+06	4.46793e+06	9.47721e+06	2.37821e+07	1.14937e+07	2.1184e+07	1.25968e+07
F5	0.487458	-1.03665	0.735626	0.943862	0.504799	1.81638e+07	8.85409e+06	3.41265e+06	7.4925e+06	5.22216e+06	1.69959e+07	4.49636e+06	4.00973e+06	2.23736e+06	5.80505e+06	2.17348e+07	803275	2.37371e+06	7.87656e+06	5.11616e+06	1.05807e+06	9.10392e+06	7.74968e+07	678619	3.19768e+06	8.17273e+06	7.37342e+07	2.76674e+07	3.38364e+06	6.7162e+06	4.34658e+07	1.09454e+06	8.98059e+06	2.24492e+07	6.70672e+06	8.80541e+06	3.07421e+07	1.2481e+06	1.14474e+07	1.67247e+07	8.94029e+06	6.35497e+07	3.85928e+06	4.38039e+06	6.42428e+07
FCN2	2.08191	1.05791	0.817345	0.952905	0.389292	9.13907e+07	1.90267e+08	3.63937e+06	1.64773e+08	2.09126e+07	4.86971e+07	1.30809e+09	6.02215e+07	7.76162e+07	5.76164e+06	9.62672e+07	1.84038e+07	1.89785e+08	7.52621e+07	4.34497e+07	1.27015e+07	2.30822e+07	7.21129e+07	2.65198e+07	1.57539e+08	3.02295e+08	1.39327e+08	5.42744e+08	6.56798e+08	3.18683e+07	1.0641e+08	3.98651e+06	8.05453e+07	5.41489e+07	2.29145e+06	4.09526e+07	4.57586e+06	1.32555e+08	5.91725e+06	8.86584e+07	3.35416e+07	3.76399e+07	4.57288e+07	2.48278e+07	7.69533e+06
FCN3	0.53229	-0.909715	0.0805438	0.943862	0.615122	1.14923e+09	6.11723e+08	9.89133e+07	5.05831e+08	1.93734e+08	1.6875e+09	6.81238e+08	1.27492e+09	1.2003e+08	1.37911e+08	7.53204e+08	3.11171e+08	3.23329e+08	3.35308e+08	7.64885e+08	5.13423e+08	6.16592e+08	3.36518e+09	6.42082e+08	6.27779e+08	5.05003e+08	2.56101e+09	3.35314e+09	8.93044e+08	2.89514e+08	8.45875e+08	8.61544e+08	3.73544e+08	1.76674e+09	7.27504e+08	5.07746e+08	1.53188e+08	6.34727e+08	1.22209e+08	2.77662e+09	6.46932e+08	1.1942e+09	4.50667e+08	1.095e+08	1.19817e+08
FGB	2.76293	1.4662	0.631173	0.943862	0.548241	2.97546e+07	8.22097e+07	1.70779e+07	6.35047e+06	4.83568e+08	5.59935e+06	3.24468e+08	5.46653e+07	4.54116e+07	4.27367e+06	3.04588e+07	2.82789e+07	6.24079e+07	6.48156e+06	9.64117e+06	2.06504e+07	3.18745e+07	8.77824e+06	5.36075e+07	7.1629e+06	1.12098e+08	1.88751e+07	2.93428e+07	7.77279e+07	5.98627e+06	4.10363e+06	4.60528e+07	4.27311e+07	1.2692e+07	1.29559e+06	1.36583e+07	9.10283e+06	1.35445e+07	1.33761e+08	9.94558e+07	1.74235e+07	1.31457e+07	2.10787e+07	6.43841e+06	2.87225e+07
FGG	2.82027	1.49583	0.126978	0.943862	0.631134	5.15002e+07	1.45244e+08	5.80404e+07	1.48969e+08	7.68032e+08	1.23355e+07	4.49346e+08	9.39585e+07	1.19514e+08	3.97014e+06	6.46503e+07	3.52151e+07	9.84237e+07	1.43897e+07	3.02365e+07	1.17355e+07	6.18339e+07	2.14484e+07	9.69364e+07	2.79257e+07	3.59145e+07	3.36599e+07	1.39477e+07	1.40902e+08	1.54908e+07	3.05585e+08	1.53034e+07	6.01944e+07	5.13017e+07	2.06775e+06	5.91048e+06	4.11146e+06	3.29403e+07	2.31109e+08	1.34015e+08	3.93755e+07	3.00299e+07	3.00333e+07	1.56595e+07	1.73312e+07
H2AC4	1.53221	0.615618	1	1	0.216823	9.12916e+06	1.39878e+07	5.42979e+06	1.15946e+07	959335	8.82773e+07	5.76732e+07	2.88623e+06	5.31128e+06	3.41674e+06	3.17501e+06	976011	3.71482e+06	658480	2.90527e+06	4.12896e+06	3.04682e+06	3.73196e+06	2.51834e+06	1.56729e+06	690384	4.98166e+06	8.04524e+06	2.38692e+06	1.53042e+06	810079	1.30646e+06	1.94697e+06	1.10653e+06	1.77402e+07	8.44326e+07	2.4311e+06	2.58592e+06	1.95787e+07	2.74564e+07	2.1715e+06	7.20974e+06	1.37205e+07	2.2805e+06	1.77773e+06
H4C1	1.62014	0.696121	0.156701	0.943862	0.213873	9.39707e+07	1.52246e+08	7.47697e+07	1.06963e+08	8.91546e+06	1.04621e+09	7.99175e+08	3.98645e+07	662086	2.68457e+07	2.96272e+06	1.53312e+07	3.34605e+07	4.62039e+06	2.52079e+07	9.68971e+06	1.79145e+07	1.9639e+07	9.19463e+06	3.30927e+07	1.14907e+07	968892	3.18203e+07	7.74048e+06	1.92994e+06	4.8421e+06	3.72568e+06	1.74325e+07	1.39208e+07	1.3766e+08	9.3397e+08	1.18345e+07	3.05093e+06	3.41034e+08	2.37495e+08	1.21482e+08	1.79789e+08	1.4032e+08	8.92682e+06	4.75389e+06
HABP2	1.51942	0.603525	0.17918	0.943862	0.377939	5.82575e+06	8.85179e+06	2.97803e+06	7.2208e+06	6.26906e+06	1.33513e+07	4.37846e+07	924093	1.30953e+06	3.777e+06	4.84975e+06	7.28949e+06	9.18564e+06	6.57925e+06	2.36071e+06	1.54117e+07	5.44065e+06	1.78743e+07	657329	323970	1.25074e+06	1.08748e+07	7.13583e+06	5.34191e+06	5.58131e+06	8.35949e+06	3.00645e+06	5.09957e+06	9.25314e+06	3.26962e+06	1.12368e+07	1.44018e+06	1.89801e+06	1.78753e+06	1.55439e+07	2.7055e+06	5.09948e+06	1.23712e+07	6.04667e+06	4.15895e+06
HBB	0.472414	-1.08188	0.533435	0.943862	0.352495	3.11993e+09	1.4739e+09	1.48576e+09	6.25636e+09	2.12299e+08	2.12983e+10	2.10339e+09	1.78692e+08	1.04488e+07	1.39773e+09	5.51078e+08	5.96431e+08	1.23413e+08	3.03556e+08	3.08773e+08	7.50579e+07	9.6235e+07	7.49025e+08	1.32748e+08	1.04467e+09	1.45878e+09	7.78197e+08	1.27378e+10	4.82804e+08	8.512e+07	7.35228e+08	1.39054e+08	2.74672e+08	6.97454e+08	4.39783e+09	3.22446e+09	3.59705e+08	4.29703e+08	1.32445e+10	6.5181e+08	1.14942e+09	6.63796e+08	7.88451e+08	2.17622e+08	6.12067e+07
HRG	0.420859	-1.24859	0.118083	0.943862	0.832976	1.24481e+09	5.23887e+08	1.80427e+08	2.85755e+08	2.5187e+08	2.26782e+09	4.89044e+08	7.18682e+08	3.757e+08	4.57759e+08	1.02775e+09	6.47119e+08	5.53453e+08	8.04318e+08	1.35094e+09	7.14651e+08	5.2104e+08	3.07339e+09	2.57406e+08	1.30533e+08	1.0237e+09	3.90581e+09	1.97117e+09	4.64552e+08	3.78097e+08	1.21025e+09	3.81629e+08	6.10195e+08	3.04984e+09	4.94344e+08	2.02121e+08	2.12135e+08	4.28558e+08	4.91359e+08	6.12476e+08	4.91589e+08	1.56402e+09	1.42124e+09	2.23272e+08	1.26493e+08
LYZ	0.292534	-1.77332	0.00283465	0.33874	0.797975	8.09382e+06	2.36772e+06	1.27887e+06	498031	1.12005e+06	6.08478e+06	6.81462e+06	3.07467e+06	3.18609e+06	4.16005e+06	1.38377e+06	1.19491e+06	1.21521e+06	4.5931e+06	1.86959e+07	6.48709e+06	1.38968e+06	2.81399e+06	1.58858e+06	2.13945e+06	754928	4.93358e+06	9.57344e+06	1.55407e+06	1.02565e+06	3.75699e+06	1.84166e+06	2.35955e+06	5.84224e+06	4.89387e+06	1.8152e+06	3.24271e+07	3.10769e+07	1.85264e+06	4.05184e+06	1.78024e+06	1.20609e+06	4.76975e+06	2.22735e+06	1.77773e+06
IGHV1-18	0.541884	-0.883944	0.344531	0.943862	0.560534	4.37073e+08	2.36843e+08	1.25523e+08	3.05329e+08	2.55583e+08	1.78423e+08	4.3112e+08	6.60426e+07	2.33805e+08	2.18036e+08	2.81602e+08	1.37076e+08	1.03802e+08	1.64192e+08	2.24061e+08	1.08387e+08	1.32377e+08	5.76426e+08	3.4688e+08	6.31278e+08	9.15291e+07	1.34044e+09	1.68437e+09	9.94987e+07	1.27184e+08	5.00123e+08	1.91923e+08	6.03075e+08	9.22491e+08	2.48266e+08	8.21367e+07	3.74595e+07	4.33319e+08	9.14636e+06	3.28829e+08	3.53314e+08	6.70809e+08	6.76456e+07	3.50089e+07	5.6373e+08
IGHV1-45	0.63201	-0.661982	0.872979	0.965935	0.362846	4.26813e+07	2.6975e+07	4.12246e+07	4.09863e+07	2.54258e+07	6.4311e+06	8.0501e+06	3.01253e+07	3.44959e+07	1.3017e+07	6.94491e+07	4.63545e+07	2.88095e+06	3.67378e+07	1.44223e+07	1.19581e+07	1.23103e+07	5.64953e+06	1.65648e+07	1.12595e+07	2.40269e+07	7.64187e+07	2.37965e+08	3.595e+07	2.87393e+06	7.25543e+07	1.95837e+07	1.23424e+07	2.91345e+07	1.48838e+07	3.03894e+07	2.08432e+07	1.0053e+08	4.01257e+06	4.83292e+07	8.27576e+07	8.90289e+06	5.4148e+07	1.57577e+06	3.06784e+07
IGHV1-69	0.426074	-1.23082	0.465379	0.943862	0.381813	1.53309e+07	6.53212e+06	591640	1.01645e+06	1.28519e+07	4.35887e+06	8.98214e+06	6.08115e+06	2.234e+06	8.44856e+06	1.24136e+07	2.6546e+06	7.3587e+06	9.84891e+06	7.00268e+06	1.35893e+08	3.83964e+06	895667	1.29293e+07	6.7229e+06	6.44882e+06	2.85305e+06	7.07048e+06	4.62177e+06	1.50819e+07	4.1707e+06	1.09292e+06	3.66723e+06	7.91742e+06	1.7702e+07	1.28193e+06	2.89958e+06	1.35438e+07	2.68686e+07	5.796e+06	1.4951e+07	2.72231e+06	9.15936e+06	1.95969e+07	4.76503e+06
IGHV2-5	0.55946	-0.837893	0.68266	0.943862	0.356345	2.45652e+07	1.37432e+07	698673	1.41834e+07	8.58289e+06	2.55973e+07	2.40791e+07	9.51779e+06	1.81569e+08	2.01615e+07	1.28734e+07	1.24637e+07	1.28916e+07	3.08946e+07	2.8189e+07	6.42671e+06	2.89281e+07	8.46285e+06	1.08624e+07	1.58018e+07	3.09106e+06	1.26532e+07	2.07287e+07	1.86273e+07	1.97324e+07	9.03308e+06	1.21972e+06	1.94241e+07	7.40413e+06	2.88708e+06	6.1958e+06	7.59985e+06	6.34505e+06	3.14623e+07	1.8912e+07	1.41331e+07	2.67211e+07	7.61166e+07	2.35271e+07	1.89401e+07
IGHV3-20	0.645686	-0.631096	0.109671	0.943862	0.720813	8.10243e+06	5.23162e+06	4.48947e+06	1.3168e+07	2.52878e+06	6.46959e+06	4.51595e+06	1.35933e+07	3.30908e+06	2.20244e+06	5.11785e+06	8.2551e+06	5.83755e+06	5.69378e+06	1.15062e+07	1.07199e+07	2.37975e+06	4.23603e+06	6.4607e+06	7.29517e+06	3.66912e+06	1.45166e+07	1.82101e+07	6.55759e+06	7.47677e+06	2.40943e+06	4.12469e+06	6.54079e+06	7.96616e+06	4.26424e+06	3.62911e+06	3.25607e+06	1.39782e+07	1.28797e+06	5.78189e+06	8.6762e+06	5.59338e+06	2.75299e+06	4.29379e+06	1.11476e+07
IGHV3-43	0.631884	-0.662269	0.762592	0.943862	0.354761	6.50677e+07	4.11152e+07	4.5866e+07	1.00882e+08	4.0306e+07	2.64453e+07	5.11845e+07	8.84004e+07	2.03317e+07	1.46585e+07	4.82455e+07	6.18937e+07	5.65649e+07	5.24883e+07	1.15797e+08	9.07153e+06	4.76984e+07	3.18508e+07	6.26745e+07	2.81099e+07	4.45387e+07	7.87947e+07	3.92875e+08	5.22661e+07	7.46173e+06	4.05373e+07	2.15874e+07	3.13913e+07	331062	4.01438e+07	2.61124e+06	8.05364e+06	1.00699e+08	2.03953e+07	1.98397e+07	8.4854e+07	6.80679e+07	5.81525e+07	1.34396e+07	3.64606e+07
IGHV3-74	0.582999	-0.778434	0.0743135	0.943862	0.67375	2.5437e+08	1.48298e+08	1.69439e+08	4.43272e+08	1.19313e+08	2.01383e+08	1.00866e+08	1.74024e+08	8.28262e+08	8.21644e+07	2.09772e+08	8.57275e+07	8.08546e+07	2.72011e+08	2.90039e+08	2.54998e+07	1.36159e+08	2.57527e+08	9.27684e+07	2.78402e+08	1.0026e+08	1.15469e+08	3.65056e+08	2.69251e+07	1.0404e+08	9.17377e+07	4.22534e+07	3.52421e+08	3.98353e+08	1.49301e+08	1.05402e+08	3.06933e+08	4.21781e+08	4.47581e+07	2.2488e+08	6.78655e+07	8.28075e+07	2.90347e+08	3.19548e+08	2.56631e+08
IGHV3-9	0.627161	-0.673093	0.487529	0.943862	0.467529	8.65751e+07	5.42965e+07	5.28277e+07	1.33236e+08	5.85303e+07	7.19083e+07	5.20561e+07	4.64077e+07	2.56919e+07	2.99871e+07	1.23952e+08	5.06771e+07	5.98177e+07	6.10483e+07	1.59074e+08	9.43503e+06	4.46703e+07	4.18257e+07	7.14428e+07	4.7751e+07	7.07888e+07	1.17581e+08	3.97857e+08	6.17487e+07	1.13388e+07	3.93511e+07	3.12177e+07	6.73691e+07	9.29917e+07	4.38946e+07	2.91912e+07	1.708e+07	1.45097e+08	1.14159e+07	6.326e+07	6.48923e+07	7.14894e+07	3.29967e+07	1.6692e+07	3.80567e+07
IGHV4-4	0.66533	-0.587858	0.631173	0.943862	0.380051	5.42247e+07	3.60773e+07	3.38879e+07	6.39494e+07	2.2608e+07	2.01864e+07	4.74163e+07	5.04122e+07	4.73894e+06	1.83205e+07	2.62374e+08	9.51031e+07	2.75438e+07	2.73706e+07	1.05019e+08	2.02732e+07	9.06302e+07	3.67528e+07	1.8499e+07	4.34171e+07	2.51281e+07	2.31038e+07	1.09619e+08	3.04794e+07	2.38196e+07	4.79866e+06	2.0723e+07	3.49977e+07	3.68371e+07	2.42195e+07	2.74614e+07	6.44532e+07	1.38829e+07	6.4157e+07	6.87329e+06	6.95808e+06	2.06968e+07	2.51097e+07	5.15914e+07	2.77264e+08
IGKV1-17	1.77489	0.827727	0.762592	0.943862	0.384595	2.63664e+07	4.67974e+07	5.67702e+07	6.5674e+07	2.07343e+07	3.17474e+07	1.60563e+07	2.50487e+07	2.42437e+07	5.21917e+07	5.93824e+07	3.58976e+07	2.80778e+07	7.54587e+06	5.44083e+07	1.24217e+07	3.25762e+07	3.88038e+06	2.39532e+07	1.68863e+07	3.19489e+08	3.38772e+07	2.19991e+07	3.97947e+07	1.45948e+07	1.01459e+07	2.07601e+07	6.70247e+06	4.09419e+07	1.82895e+07	1.93479e+07	1.37447e+07	3.05841e+07	2.68035e+07	1.24151e+07	3.23768e+07	3.36271e+07	2.5314e+07	3.29805e+06	2.34338e+07
IGKV1-8	0.225267	-2.15029	0.26036	0.943862	0.371339	1.59473e+07	3.59238e+06	1.21891e+06	5.58363e+06	3.22496e+06	3.26254e+06	3.339e+06	3.58529e+06	9.91423e+06	1.10659e+07	1.20212e+06	1.76397e+06	2.72488e+06	1.94857e+08	4.80868e+06	5.36552e+06	6.55767e+06	3.26562e+06	1.01493e+06	338796	1.29148e+06	2.37063e+06	7.45212e+06	2.89958e+06	5.39559e+06	2.9345e+06	2.02954e+06	2.72484e+06	6.24454e+06	1.43387e+06	4.57209e+06	6.43772e+06	1.47335e+07	4.22009e+06	747238	3.63471e+06	3.96114e+06	1.06683e+07	7.22738e+06	6.0452e+06
IGKV1D-13	1.79559	0.84446	0.230941	0.943862	0.577127	8.70603e+07	1.56325e+08	3.00452e+08	5.88141e+08	1.51412e+08	1.61262e+08	1.89908e+08	1.85756e+08	1.48953e+08	4.11495e+08	9.92986e+06	1.38305e+08	1.27533e+08	1.38147e+08	2.47659e+08	1.0029e+08	6.73916e+07	2.96578e+07	1.89824e+07	1.98149e+07	2.47421e+07	5.3442e+07	6.68242e+07	9.44667e+07	7.91232e+06	1.37076e+08	8.6196e+07	4.99984e+07	1.37662e+07	5.23048e+07	8.54689e+07	2.63411e+07	1.56986e+08	1.60173e+07	7.45896e+07	9.24833e+07	1.87495e+07	2.70361e+08	4.62232e+06	2.17784e+07
IGKV2-28	0.569366	-0.812572	0.0630015	0.943862	0.637016	3.18973e+08	1.81612e+08	1.38258e+08	3.04043e+08	1.36241e+08	2.24621e+08	1.85565e+08	1.58959e+08	6.51899e+07	9.42993e+07	3.24008e+08	2.1595e+08	5.46703e+07	6.32611e+07	2.44011e+08	1.25324e+09	1.48903e+08	2.63656e+08	1.02006e+08	2.54952e+08	3.68131e+08	2.47845e+08	6.5745e+08	2.05095e+08	2.80656e+07	1.48774e+08	1.97075e+08	3.2355e+08	1.74492e+08	1.36881e+08	2.27e+08	3.21181e+08	3.07361e+08	5.63241e+08	1.90374e+08	3.41014e+08	2.79211e+08	1.37076e+08	1.61654e+08	1.99925e+07
IGKV2-30	1.7418	0.800582	0.363191	0.943862	0.244668	1.98542e+07	3.45821e+07	1.65041e+07	3.53698e+07	1.04998e+07	1.53723e+07	1.06775e+07	1.71836e+07	4.57318e+06	1.47097e+07	4.66428e+07	2.06974e+07	1.13892e+07	1.04712e+07	3.13365e+07	1.02667e+07	1.73119e+07	9.20879e+06	1.17723e+07	8.0775e+06	3.53511e+08	1.02887e+07	5.42915e+07	3.45787e+06	1.53128e+07	1.07647e+07	1.96054e+07	6.21105e+06	2.72706e+07	5.55453e+06	1.44542e+07	1.83972e+07	1.71484e+07	2.56147e+07	6.88747e+06	1.92603e+07	2.65186e+07	1.2411e+07	1.03932e+07	1.87199e+07
IGLL1	1.55315	0.635194	0.309033	0.943862	0.280008	1.94506e+07	3.02096e+07	1.19791e+07	4.44856e+07	1.86059e+07	2.3141e+07	1.5142e+07	2.74351e+06	4.33049e+06	2.15327e+08	5.48447e+06	3.32149e+07	3.27719e+07	2.99541e+07	5.50234e+07	5.97782e+06	6.5683e+06	5.4362e+06	1.56074e+07	4.76535e+06	9.10197e+06	1.404e+07	1.33393e+07	1.73602e+07	8.77873e+06	2.15592e+07	3.37376e+07	3.33182e+06	2.8984e+06	1.33827e+07	2.40555e+07	2.55759e+07	6.79052e+06	8.18139e+07	7.68788e+06	1.76029e+07	2.06213e+06	6.60715e+06	7.58691e+06	3.63227e+06
IGLV1-47	0.61846	-0.693247	0.275975	0.943862	0.559484	9.45851e+07	5.84972e+07	2.70683e+07	7.48999e+07	3.40054e+07	4.20237e+07	5.13641e+07	7.57357e+07	9.9728e+06	7.03395e+07	8.67928e+07	5.33322e+07	3.91333e+07	1.23576e+07	9.2024e+07	2.19816e+07	1.60433e+08	5.76046e+07	2.43435e+08	1.16377e+08	1.12436e+07	1.36921e+08	2.8769e+08	2.96525e+07	5.88263e+07	5.37186e+07	1.67284e+07	1.02843e+08	2.04267e+06	5.57831e+07	5.44727e+07	1.12048e+08	9.6347e+07	1.97865e+08	5.88399e+07	1.25271e+08	8.81906e+07	5.68215e+07	2.03368e+07	1.81471e+08
ITGA2B	1.56509	0.646242	0.402312	0.943862	0.413041	7.35556e+06	1.15121e+07	4.78097e+06	1.47292e+07	2.2965e+06	1.86527e+07	3.36721e+07	2.94223e+06	2.00654e+06	5.1758e+06	4.58508e+06	4.10939e+06	2.06816e+06	3.69991e+06	804703	3.67655e+06	4.74991e+06	6.04854e+06	3.0824e+06	5.24601e+06	2.73401e+06	6.80559e+06	2.36392e+07	979538	3.36969e+06	5.19059e+06	1.97744e+06	2.1879e+07	1.51004e+07	4.10082e+07	1.35936e+07	1.46283e+06	4.70669e+06	2.06077e+07	2.38567e+07	1.95984e+06	1.13143e+07	1.00915e+07	3.64977e+06	5.30709e+07
ITIH3	0.457347	-1.12864	0.26036	0.943862	0.414265	4.13311e+06	1.89026e+06	3.28878e+06	547544	2.29151e+06	899331	1.76698e+06	980581	2.06417e+06	3.24352e+06	126614	779460	2.19223e+06	982383	3.31771e+06	4.07644e+06	1.76753e+06	1.473e+06	909433	4.50138e+06	98770.7	3.46563e+06	5.50976e+06	2.51306e+06	2.86261e+06	2.61088e+06	354548	3.63744e+06	2.75412e+06	505870	586643	3.24271e+07	3.28487e+06	3.13578e+06	1.5514e+06	2.52245e+06	1.68424e+06	3.6758e+06	3.60584e+06	1.77773e+06
KRT6B	0.66587	-0.586688	0.845068	0.965935	0.376769	3.71209e+07	2.47177e+07	5.22756e+06	8.52366e+06	2.7137e+07	4.74e+07	1.08675e+07	3.92689e+07	6.98083e+06	9.68702e+06	4.28909e+06	1.92115e+07	1.86463e+07	2.48701e+06	7.17553e+06	1.75377e+07	1.00748e+07	3.44142e+07	1.70062e+08	4.76621e+07	5.22185e+07	2.49528e+07	1.00462e+08	2.03434e+07	2.3942e+07	2.34687e+07	3.54105e+07	6.81502e+07	3.66163e+07	2.72503e+07	1.69308e+07	5.08364e+06	4.62302e+07	5.02264e+06	5.38041e+07	2.46822e+07	1.23047e+07	4.64444e+06	7.63636e+06	1.28618e+08
KRT86	0.118053	-3.0825	0.443785	0.943862	0.446486	7.60846e+07	8.98199e+06	4.05731e+06	9.04805e+06	2.79864e+07	7.31188e+06	4.06464e+06	1.16935e+07	1.72791e+07	3.79795e+06	1.01571e+06	3.86147e+06	5.50346e+06	6.9596e+06	5.19856e+06	1.78785e+07	5.80886e+06	3.72233e+08	1.42813e+07	3.5155e+06	2.21313e+07	658844	5.81477e+06	378994	4.30528e+06	6.06234e+06	8.10857e+08	4.00078e+06	4.78672e+06	6.47604e+06	4.59936e+06	1.38845e+06	7.49195e+06	5.07301e+06	3.16296e+07	6.42537e+06	1.86711e+06	3.90793e+06	2.19305e+06	5.86779e+06
LBP	0.643413	-0.636183	0.581369	0.943862	0.451832	4.15352e+07	2.67243e+07	1.54774e+07	5.0055e+07	8.34726e+06	1.39604e+08	4.79111e+07	5.3001e+07	6.46425e+06	1.73774e+07	1.91281e+07	2.3602e+07	3.09849e+07	5.41661e+07	2.02444e+07	3.82367e+06	1.38613e+07	6.76374e+07	1.01991e+07	5.71165e+06	1.94653e+07	6.72361e+07	9.12946e+07	5.18081e+07	5.2928e+06	4.47885e+07	1.27029e+07	5.7353e+06	1.16925e+08	8.55767e+06	4.97793e+07	9.6793e+06	6.68861e+06	2.15921e+07	3.45454e+07	3.72249e+07	9.3918e+07	3.17744e+07	7.74993e+06	3.20351e+07
LPA	3.8159	1.93202	0.557158	0.943862	0.491389	5.3884e+07	2.05616e+08	5.04445e+07	1.74422e+07	2.38737e+06	5.3196e+07	3.77413e+07	5.09147e+07	9.84237e+06	9.33088e+06	5.43092e+07	1.12492e+07	7.9756e+08	2.30152e+07	4.73884e+07	4.45788e+07	9.13945e+06	1.88895e+08	9.92456e+07	3.81326e+07	1.81064e+08	2.01341e+08	5.47829e+07	1.68602e+09	9.72846e+06	1.85443e+08	4.55108e+06	7.72157e+07	2.83932e+07	1.24276e+08	2.69597e+07	8.70643e+06	2.3564e+06	6.37905e+06	6.38499e+07	1.62302e+07	1.13612e+08	3.18047e+07	1.72341e+07	1.45331e+07
SERPINA4	1.83442	0.875325	0.0121776	0.824625	0.682292	1.64722e+06	3.0217e+06	8.47764e+06	1.92396e+06	1.23379e+06	3.068e+06	3.81389e+06	1.5576e+06	1.35029e+06	3.69073e+06	8.66671e+06	1.1887e+06	1.01504e+06	2.20017e+06	164189	2.2152e+06	2.55849e+06	1.47654e+06	1.11478e+06	220557	2.91348e+06	760484	981267	1.42469e+06	3.83611e+06	1.31377e+06	1.82687e+06	4.37157e+06	603104	4.96964e+06	4.8718e+06	123560	974839	698650	743961	1.68666e+06	832621	4.82308e+06	3.94205e+06	5.30709e+07
IGHA2	0.567073	-0.818393	0.014094	0.824625	0.90253	5.90678e+08	3.34958e+08	3.08488e+07	1.31404e+08	4.0598e+08	7.5287e+08	2.45527e+08	6.45127e+08	8.74268e+08	9.53269e+07	1.21225e+09	5.06657e+08	3.2301e+08	6.48967e+08	6.69071e+08	1.5461e+08	4.01389e+08	4.77488e+08	5.79821e+08	2.81698e+08	4.11303e+08	4.98697e+07	1.14936e+09	8.22268e+08	2.13109e+08	1.14518e+08	7.99578e+08	4.64088e+08	4.50641e+08	2.60071e+08	5.23886e+08	2.68061e+08	8.9606e+08	1.31782e+08	4.09941e+08	1.90089e+08	5.20527e+08	3.15678e+08	2.60742e+08	5.97279e+08
MSN	0.433263	-1.20668	0.363191	0.943862	0.44703	4.58174e+06	1.9851e+06	172021	2.66638e+06	1.18932e+06	1.34688e+07	7.11866e+06	1.07156e+06	1.89021e+06	3.40554e+06	1.05936e+06	2.02489e+06	842543	1.33408e+06	1.24279e+06	3.11715e+06	2.19095e+06	989158	951178	1.53416e+06	923699	3.27766e+06	4.18111e+06	684730	258976	1.50387e+06	285391	100953	2.16348e+06	2.01171e+06	4.54137e+06	3.24271e+07	985603	7.91083e+06	2.126e+06	475771	1.19779e+06	409037	3.0151e+06	5.30709e+07
NCAN	2.45991	1.2986	0.363191	0.943862	0.299291	1.78953e+07	4.40207e+07	4.94122e+08	1.07557e+07	4.28712e+06	2.85696e+06	566654	1.12055e+07	3.79435e+07	3.98676e+07	8.79651e+06	62833.4	1.10709e+07	1.14405e+06	1.60658e+06	198121	7.01514e+06	1.18978e+07	1.88015e+06	8.35481e+07	4.33716e+06	4.62241e+06	3.41079e+06	6.11031e+07	3.74498e+06	3.62898e+06	3.96338e+06	1.117e+07	1.0558e+07	8.25632e+06	1.77689e+07	153804	8.15461e+06	1.12279e+08	2.65737e+07	3.70589e+07	1.08463e+07	8.37745e+07	5.35986e+07	2.82076e+07
PZP	1.64607	0.719023	0.146273	0.943862	0.479207	1.31222e+07	2.16e+07	2.75608e+07	3.45234e+07	7.46098e+07	6.87311e+06	2.6276e+07	4.3897e+06	3.14121e+07	4.81924e+07	2.9503e+07	8.79749e+06	1.0118e+07	994990	2.51922e+06	5.3803e+06	8.78972e+06	2.5511e+07	2.17965e+06	5.27541e+06	5.00781e+06	4.80085e+07	1.39757e+07	2.25058e+07	5.18939e+07	6.69805e+06	4.76377e+06	9.8361e+06	7.99726e+06	5.0166e+06	2.16449e+06	8.43006e+06	2.43749e+07	1.48811e+06	3.60905e+06	1.19882e+07	8.03362e+06	2.72244e+07	2.12384e+07	1.73287e+07
RAB11FIP5	2.05332	1.03796	0.275975	0.943862	0.642587	1.49429e+08	3.06826e+08	1.31233e+09	3.02115e+08	2.17779e+08	2.87977e+08	9.78989e+07	1.51578e+08	1.16433e+08	7.77971e+08	3.2503e+07	5.63309e+08	1.60833e+08	1.32186e+08	3.93542e+08	1.38258e+08	8.71557e+07	1.93031e+08	4.72325e+07	9.18262e+07	2.96408e+08	1.66588e+08	1.34716e+08	1.12195e+08	1.95562e+07	4.93936e+08	1.94263e+08	2.65074e+07	1.55992e+08	2.07162e+08	1.45024e+08	1.10727e+08	1.35684e+08	5.77542e+07	8.90389e+07	5.43876e+08	2.08677e+08	2.17113e+07	1.60004e+07	3.29366e+07
F12	1.7748	0.827657	0.0186795	0.824625	0.832514	9.81421e+06	1.74183e+07	8.44396e+06	1.83913e+07	1.12527e+07	3.85392e+06	7.75526e+06	1.11837e+07	2.68914e+06	7.01496e+06	1.35508e+07	1.82565e+07	2.46779e+07	1.25395e+07	5.36899e+06	1.14517e+07	6.53773e+06	1.08219e+07	6.46413e+06	5.28368e+06	8.49913e+06	2.91351e+07	2.60322e+06	1.16671e+07	1.35774e+07	4.22392e+07	7.80457e+06	3.05054e+07	7.93138e+06	2.6546e+07	8.22543e+06	6.45521e+06	1.04715e+07	1.9233e+07	3.51021e+07	4.96212e+06	1.8711e+07	4.02743e+07	8.75434e+06	3.77414e+06
SAA4	2.18388	1.12689	0.24535	0.943862	0.479898	5.99547e+07	1.30934e+08	2.624e+08	5.37526e+07	6.55517e+07	5.35515e+07	1.58094e+08	5.82466e+07	7.16558e+06	1.93457e+07	6.07107e+07	1.50703e+07	1.08452e+08	2.04022e+07	1.34581e+07	1.66268e+07	1.77796e+07	1.84768e+07	4.73344e+07	2.75268e+08	4.37912e+07	2.13722e+08	2.20348e+07	1.14576e+08	1.228e+07	9.88148e+07	2.89181e+07	7.4994e+06	2.09007e+07	2.33046e+08	8.1697e+08	1.97008e+07	9.67093e+07	4.60033e+07	6.75182e+07	4.39423e+07	2.53283e+07	5.26351e+06	8.46803e+06	1.05768e+07
SERPINA3	1.88655	0.915749	0.24535	0.943862	0.518875	2.36131e+08	4.45473e+08	4.55628e+08	1.38356e+08	1.12631e+08	2.97055e+08	1.15497e+09	2.16297e+08	6.77427e+07	1.41393e+08	1.59912e+08	1.8695e+07	2.07879e+08	4.09845e+08	3.11645e+07	5.29404e+07	6.54375e+07	1.17813e+08	1.71297e+08	1.15479e+09	9.80146e+07	6.18439e+08	1.34401e+08	5.33156e+08	4.02325e+07	6.78973e+08	3.01104e+07	3.25846e+08	2.51503e+08	9.7357e+08	1.84087e+09	1.30495e+08	5.64788e+07	1.13939e+08	3.41912e+08	1.53428e+08	3.14515e+08	1.5067e+08	2.50376e+08	2.00894e+07
LTF	0.544013	-0.878288	0.0207019	0.824625	0.359044	1.08225e+08	5.88758e+07	1.63097e+07	6.06217e+06	7.26934e+06	6.87593e+08	3.57601e+08	1.04446e+08	5.12124e+07	6.08049e+06	4.80699e+07	2.26997e+06	5.33526e+06	1.82274e+08	5.18036e+07	4.56752e+07	1.97055e+07	3.89351e+07	7.66167e+06	3.30353e+07	4.37046e+07	2.87239e+07	2.75276e+07	2.78826e+07	1.05489e+07	2.30612e+07	1.08765e+08	4.0134e+07	2.32086e+08	2.55061e+06	2.66542e+08	1.76183e+07	9.7152e+06	1.64685e+08	1.06956e+08	7.54175e+07	2.89325e+08	1.68729e+08	1.45645e+07	1.0321e+07
TFRC	0.57618	-0.795409	0.872979	0.965935	0.287676	1.42252e+08	8.19627e+07	2.72012e+07	4.64717e+07	3.16575e+07	1.11339e+07	4.6227e+08	9.30331e+06	4.87394e+07	1.83392e+07	2.55404e+08	1.54869e+08	1.22049e+07	1.21338e+07	9.81143e+06	8.28627e+07	5.00656e+06	2.85243e+07	1.63619e+08	1.58105e+08	1.20811e+08	2.74884e+07	2.91087e+07	1.71503e+08	1.2775e+08	3.13187e+07	7.34206e+07	5.71934e+07	1.10624e+09	9.03315e+06	2.42445e+07	1.37894e+07	3.83521e+08	5.07791e+06	1.15283e+07	1.30284e+07	2.62543e+07	1.19414e+08	2.57397e+07	1.75727e+07
VWF	0.551566	-0.858395	0.656718	0.943862	0.366062	1.49962e+08	8.27137e+07	1.32297e+07	1.16366e+06	5.87836e+07	2.99171e+07	1.37076e+08	1.95204e+08	9.7924e+08	1.59365e+07	6.14172e+07	1.04097e+07	2.11005e+08	5.12364e+08	4.33886e+06	1.04433e+08	1.8892e+08	8.09806e+07	1.46829e+08	7.59292e+07	1.32616e+08	3.16666e+07	8.04415e+06	5.47757e+06	1.44477e+08	3.80768e+06	4.30507e+07	4.60328e+07	1.23343e+08	4.26676e+07	1.06169e+08	7.70297e+06	4.73825e+07	9.75067e+07	2.0565e+08	1.95473e+08	2.21751e+08	1.19642e+08	4.79458e+07	8.2176e+06

## Sheet: summary
	GAC vs Healthy	Stage I + II vs Healthy	Stage III+ IV vs Healthy	Stage III + IV vs Stage I + II
down regulated	13	20	15	3
up regulated	13	7	13	3
